# Supplementary material for: Metabolomic and transcriptomic responses of Adiantum (Adiantum nelumboides) leaves under drought, half-waterlogging, and rewater conditions
Source: Front Genet. 2023 Apr 17;14:1113470. doi: 10.3389/fgene.2023.1113470 (PMC10149873; doi:10.3389/fgene.2023.1113470)
Supplement: Supplementary file 2 [file DataSheet2.xlsx]

## Sheet: Supplementary table S1
Supplementary Table 1. Details of globally identified metabolites and differentially expressed metabolites in all samples
Index	Q1 (Da)	Q3 (Da)	Molecular Weight (Da)	Formula	Ionization model	Compounds	Class I	Class II	CAS	Level	Average CK	Average DW05	Average DW10	Average SW05	Average SWF05	CK vs DW05	CK vs DW10	CK vs SW05	CK vs SWF05	SW05 vs SWF05
MWStz040	116.07	70.07	115.1	C5H9NO2	[M+H]+	Pterolactam	Alkaloids	Pyrrole alkaloids	38072-88-7	3	823483	4593150	2846420	1.47614e+06	3.34327e+06	-1.05457	0	0	2.02145	1.17943
pme1841	103.12	86.1	102.116	C5H14N2	[M+H]+	Cadaverine	Alkaloids	Alkaloids	462-94-2	3	26019	62627.7	354117	35368	95931.7	-1.42811	0	0	1.88244	1.43956
mws0943	151.05	71.01	152.059	C7H8N2O2	[M-H]-	1,4-Dihydro-1-Methyl-4-oxo-3-pyridinecarboxamide	Alkaloids	Pyridine alkaloids	769-49-3	3	9219.1	14023.9	92335	34159	31843	0	3.32418	1.88957	1.78828	0
HJKP000649	136.07	91.05	135.068	C8H9NO	[M+H]+	N-benzylformamide	Alkaloids	Alkaloids	6343-54-0	2	52234.3	93940.3	441810	85965.3	108783	0	3.08036	0	1.05839	0
MWStz070	182.08	91.05	181.074	C9H11NO3	[M+H]+	N-(2-Hydroxy-4-methoxyphenyl)acetamide	Alkaloids	Phenolamine	58469-06-0	1	838927	1.35139e+06	6.96927e+06	1277810	1.70364e+06	0	3.05439	0	1.02201	0
Zmsp000878	182.08	136.08	181.074	C9H11NO3	[M+H]+	4-Hydroxy-5-(2-oxo-1-pyrrolidinyl)benzoic acid	Alkaloids	Pyrrole alkaloids	-	1	413060	590407	3.10377e+06	607777	742570	0	2.9096	0	0	0
Hmgp002327	188.07	118.06	187.063	C11H9O2N	[M+H]+	3-amino-2-naphthoic acid	Alkaloids	Alkaloids	-	1	2.40483e+06	8.35537e+06	1.53223e+07	4.81097e+06	4.08343e+06	-1.23674	2.67163	1.00039	0	0
pmb0818	206.1	147.5	205.074	C11H11NO3	[M+H]+	Methoxyindoleacetic acid	Alkaloids	Plumerane	3471-31-6	3	32236.3	123040	193730	72351	47304.7	-1.14623	2.58729	1.16633	0	0
Hmmp001310	188.07	118.07	187.063	C11H9NO2	[M+H]+	3-Indoleacrylic acid	Alkaloids	Plumerane	1204-06-4	1	2955800	9.98843e+06	1.61673e+07	5.14423e+06	4.74017e+06	-1.16417	2.45146	0	0	0
pmb1096	118.07	91	117.058	C8H7N	[M+H]+	Indole	Alkaloids	Plumerane	120-72-9	2	25745	60335	103656	39375.3	38182.3	-12.411	2.00943	0	0	0
mws0102	160.04	116	161.048	C9H7NO2	[M-H]-	Indole-5-carboxylic acid*	Alkaloids	Plumerane	1670-81-1	3	3256	2180.53	10632.5	2333.57	2720.57	0	1.7073	0	0	0
pmb0492	584.28	325	583.268	C34H37N3O6	[M+H]+	N',N'',N'''-p-Coumaroyl-cinnamoyl-caffeoyl spermidine	Alkaloids	Phenolamine	-	3	4524.47	10235.6	10593.7	7960.23	7927.93	-1.29591	1.22738	0	0	0
mws0983	326.31	62.06	325.298	C20H39NO2	[M+H]+	N-Oleoylethanolamine	Alkaloids	Alkaloids	111-58-0	3	3070.87	5749.93	6691.53	4726.53	5094.87	0	1.12369	0	0	0
pmp001274	542.32	483.25	541.317	C28H48NO7P	[M+H]+	2-Hydroxy-5,8,11,14,17-icosapentaenoyloxy]propyl-2-(trimethylammonio)ethyl phosphate	Alkaloids	Alkaloids	-	3	150710	111951	311730	154187	233010	0	1.04852	0	0	0
pmb0782	86.1	69.2	85.089	C5H11N	[M+H]+	Piperidine	Alkaloids	Piperidine alkaloids	110-89-4	3	720657	545160	388050	401390	386050	0	0	0	0	0
pmb0484	104.1	60.1	103.091	C5H13NO	[M+H]+	Choline	Alkaloids	Alkaloids	62-49-7	3	6.75397e+06	1.12057e+07	1.15037e+07	7187300	6.47497e+06	0	0	0	0	0
MWS2076	110.06	65.04	109.053	C6H7NO	[M+H]+	2-Aminophenol	Alkaloids	Phenolamine	95-55-6	3	8204.53	9950.77	11814.2	6831	9397.7	0	0	0	0	0
mws0191	118.09	59	117.079	C5H11NO2	[M+H]+	Betaine	Alkaloids	Alkaloids	107-43-7	2	2270500	2.10603e+06	2977600	2097500	2.29847e+06	0	0	0	0	0
pmp001287	120.08	103.05	119.073	C8H9N	[M+H]+	N-Benzylmethylene isomethylamine	Alkaloids	Alkaloids	-	1	1766800	2.82677e+06	1.37137e+06	1.16583e+06	1573300	0	0	0	0	0
pme2693	131.12	114.09	130.111	C6H14N2O	[M+H]+	N-Acetylputrescine	Alkaloids	Alkaloids	18233-70-0	3	27313	41300	48720.7	26495.7	27437.7	0	0	0	0	0
pmb0501	131.13	114.1	130.122	C5H14N4	[M+H]+	Agmatine	Alkaloids	Alkaloids	306-60-5	3	30068.3	43168.3	32973.3	27550.7	23626	0	0	0	0	0
Lmxp000939	136.06	119.04	135.054	C5H5N5	[M+H]+	Zarzissine	Alkaloids	Alkaloids	160568-14-9	3	455733	892473	661857	525107	532360	0	0	0	0	0
mws0704	140.01	78.96	141.019	C2H8NO4P	[M-H]-	O-Phosphorylethanolamine	Alkaloids	Alkaloids	1071-23-4	3	9226.73	11416.8	6841	8396.99	7407	0	0	0	0	0
pma2987	142.1	124.09	141.09	C6H11N3O	[M+H]+	Histidinol	Alkaloids	Alkaloids	501-28-0	3	6.52673e+06	6.44043e+06	7.28483e+06	6418700	6837200	0	0	0	0	0
pmp000966	144.1	84.1	143.095	C7H13NO2	[M+H]+	Stachydrine	Alkaloids	Pyrrole alkaloids	471-87-4	3	61453.3	51998	88455.3	48633	72296.7	0	0	0	0	0
MWSmce582	144.07	84.04	143.14	C6H9NO3	[M+H]+	Methyl L-pyroglutamate	Alkaloids	Pyrrole alkaloids	4931-66-2	3	23766.7	23440.7	13880.3	14413.7	16578.3	0	0	0	0	0
MWS3020	145.13	86.1	144.126	C7H16N2O	[M+H]+	N-Acetylcadaverine	Alkaloids	Alkaloids	32343-73-0	3	187840	200340	230800	194060	212463	0	0	0	0	0
mws0103	146.06	91	145.053	C9H7NO	[M+H]+	Indole-3-carboxaldehyde	Alkaloids	Plumerane	487-89-8	3	18465.3	25427.7	27667.3	19296.3	23826	0	0	0	0	0
Lmxn006423	150	122.01	151.009	C7H5NOS	[M-H]-	2(3H)-Benzothiazolone	Alkaloids	Alkaloids	934-34-9	1	15700.7	13828.7	12910.3	12628.9	11888.5	0	0	0	0	0
mws1346	162.08	98	161.069	C6H11NO4	[M+H]+	DL-2-Aminoadipic acid	Alkaloids	Alkaloids	542-32-5	3	268563	264283	226967	221003	209543	0	0	0	0	0
Lmcp000282	162.11	85.03	161.105	C7H15NO3	[M+H]+	L-Carnitine	Alkaloids	Alkaloids	541-15-1	3	1.18387e+07	9872000	1.06833e+07	11423000	10927000	0	0	0	0	0
Hmcp009963	180.14	123.07	180.138	C11H18NO+	[M]+	Candicine	Alkaloids	Phenolamine	6656-13-9	2	488023	416743	460160	374343	413660	0	0	0	0	0
pmb1754	184	125	184.073	C5H15NO4P+	[M]+	O-Phosphocholine	Alkaloids	Alkaloids	107-73-3	3	124317	101177	109344	124773	99072.7	0	0	0	0	0
mws0018	203.22	83	202.216	C10H26N4	[M+H]+	Spermine	Alkaloids	Alkaloids	71-44-3	3	6.87123e+06	6.87943e+06	7.83297e+06	7.08257e+06	7.21423e+06	0	0	0	0	0
pmb0426	219.1	174.4	218.142	C13H18N2O	[M+H]+	N,N-Dimethyl-5-methoxytryptamine	Alkaloids	Plumerane	1019-45-0	3	34111.7	43505.7	40383.3	44769.3	42603	0	0	0	0	0
mws1383	243.09	145	242.08	C12H10N4O2	[M+H]+	Lumichrome	Alkaloids	Alkaloids	1086-80-2	3	6361.67	7980.43	12195.6	9619	5940.93	0	0	0	0	0
Zmzp005934	284.3	102.09	283.288	C18H37NO	[M+H]+	Stearamide	Alkaloids	Alkaloids	124-26-5	2	6474.23	6492.33	7776.1	6190.2	5484.63	0	0	0	0	0
pmb0496	307.18	177.05	306.169	C15H22N4O3	[M+H]+	N-Feruloylagmatine	Alkaloids	Phenolamine	-	3	32420	39586.7	25531.7	36408.3	26812.7	0	0	0	0	0
pmp001248	428.19	369.11	428.168	C20H30NO9+	[M]+	Caffeoylcholine-4-O-glucoside	Alkaloids	Phenolamine	-	3	4384.5	5154.6	4870.47	8154.63	4364.97	0	0	0	0	0
pma0702	558.28	207.07	557.274	C29H39N3O8	[M+H]+	N1,N8-Bis(sinapoyl)spermidine	Alkaloids	Phenolamine	-	3	39806	63208.3	56687	68069	66633	0	0	0	0	0
pmp001275	672.42	331.29	671.409	C31H61O14N	[M+H]+	3-Hydroxypropyl palmitate glc-glucosamine	Alkaloids	Alkaloids	-	3	134457	180707	215600	209650	176033	0	0	0	0	0
pmb2211	343.3	240.7	342.288	C19H38N2O3	[M+H]+	Cocamidopropyl betaine	Alkaloids	Alkaloids	-	1	5151.23	6952.73	3983.07	2251.47	3472.03	0	0	-1.19405	0	0
mws1375	304.15	185.09	303.143	C12H21N3O6	[M+H]+	Nicotianamine	Alkaloids	Alkaloids	34441-14-0	3	42644	17368	27085.7	35012.7	39315	-1.09104	0	0	0	0
pme1137	140.03	94	139.027	C6H5NO3	[M+H]+	6-Hydroxynicotinic acid	Alkaloids	Pyridine alkaloids	5006-66-6	3	62472	43647	30946.3	39919.7	38627	0	-1.01344	0	0	0
Hmlp000935	154.09	137.06	153.078	C8H11NO2	[M+H]+	Vanillylamine	Alkaloids	Phenolamine	1196-92-5	2	7.21303e+06	1.07886e+07	2656300	9.53287e+06	7258700	0	-1.44119	0	0	0
MWS2032	137.07	65.04	136.064	C7H8N2O	[M+H]+	6-Methylnicotinamide	Alkaloids	Pyridine alkaloids	6960-22-1	2	5.02033e+06	7114800	1.79987e+06	7.32193e+06	4.99353e+06	0	-1.47989	0	0	0
mws4002	154.09	137	153.079	C8H11NO2	[M+H]+	Dopamine	Alkaloids	Phenolamine	51-61-6	1	12789700	1.66737e+07	4163900	18791000	1.27224e+07	0	-1.61898	0	0	0
pmp001198	132.1	57.1	131.095	C6H13NO2	[M+H]+	6-Deoxyfagomine	Alkaloids	Piperidine alkaloids	197449-09-5	1	1.02204e+06	753023	440667	642620	470240	0	-1.2137	0	-1.11999	0
pmb0464	458.1	116.3	457.143	C16H27NO14	[M+H]+	L-Aspartic acid-O-diglucoside	Amino acids and derivatives	Amino acids and derivatives	-	3	229510	1.44708e+06	1085580	421407	1201510	-10.6688	0	0	2.38822	1.51156
pme0006	116.07	70.1	115.063	C5H9NO2	[M+H]+	L-Proline	Amino acids and derivatives	Amino acids and derivatives	147-85-3	3	1.3583e+06	7.14989e+06	4.58953e+06	2372700	5412800	-1.1987	0	0	1.99457	1.18985
Zmdp001663	279.1	133.03	278.094	C10H18N2O5S	[M+H]+	γ-glutamylmethionine	Amino acids and derivatives	Amino acids and derivatives	17663-87-5	3	24808.3	29508	225400	71408.7	76797.3	0	3.18359	1.52527	1.63023	0
Zmdn001564	293.11	164.07	294.122	C14H18N2O5	[M-H]-	γ-Glutamylphenylalanine	Amino acids and derivatives	Amino acids and derivatives	7432-24-8	2	11519.5	21882.7	170390	34862.3	32792.4	0	3.88669	1.59759	1.50928	0
pme2914	161.05	99	162.053	C6H10O5	[M-H]-	3-Hydroxy-3-methylpentane-1,5-dioic acid	Amino acids and derivatives	Amino acids and derivatives	503-49-1	2	1.42215e+06	2588700	1.58147e+06	1.81803e+06	3.56643e+06	0	0	0	1.3264	0
Zmdp000972	136.04	91.05	135.035	C4H9NO2S	[M+H]+	S-Methyl-L-cysteine	Amino acids and derivatives	Amino acids and derivatives	1187-84-4	2	43421.3	78779.3	391797	70177.7	99770	0	3.17363	0	1.2002	0
Zmyn000155	173.11	131.08	174.1	C7H14N2O3	[M-H]-	N-α-Acetyl-L-ornithine	Amino acids and derivatives	Amino acids and derivatives	-	3	1120.27	2244.37	3103.07	911.087	2430.5	0	0	0	1.11741	1.42
pmb2591	245.09	203.2	246.1	C13H14N2O3	[M-H]-	N-Acetyl-L-Tryptophan	Amino acids and derivatives	Amino acids and derivatives	1218-34-4	1	41304.7	114763	329053	46706.7	85935.7	-9.22783	2.99394	0	1.05695	0
mws0250	182.08	136.1	181.074	C9H11NO3	[M+H]+	L-Tyrosine	Amino acids and derivatives	Amino acids and derivatives	60-18-4	1	1.43547e+06	2193800	10876800	2230800	2.83847e+06	0	2.92166	0	0	0
pme3827	198.08	152.2	197.069	C9H11NO4	[M+H]+	3,4-Dihydroxy-L-phenylalanine (L-Dopa)	Amino acids and derivatives	Amino acids and derivatives	59-92-7	2	26360.3	28715.3	185103	28672.3	44166.7	0	2.81189	0	0	0
pme3033	104.07	86	103.063	C4H9NO2	[M+H]+	N,N-Dimethylglycine	Amino acids and derivatives	Amino acids and derivatives	1118-68-9	3	199767	250620	1.37453e+06	336363	470541	0	2.78255	0	0	0
mws0282	203.08	116.05	204.09	C11H12N2O2	[M-H]-	L-Tryptophan	Amino acids and derivatives	Amino acids and derivatives	73-22-3	1	925193	2.67207e+06	4323100	1.47253e+06	1272900	-11.1703	2.22424	0	0	0
Zmzp000145	189.16	84.08	188.152	C9H20N2O2	[M+H]+	Trimethyllysine	Amino acids and derivatives	Amino acids and derivatives	23284-33-5	3	303087	300753	756350	220320	334977	0	1.31932	0	0	0
pme1086	306.08	143	307.084	C10H17N3O6S	[M-H]-	Glutathione reduced form	Amino acids and derivatives	Amino acids and derivatives	70-18-8	1	1093190	1.72623e+06	2.54247e+06	1.80857e+06	1.32212e+06	0	1.21768	0	0	0
MWS0132	611.15	306.07	612.152	C20H32N6O12S2	[M-H]-	Oxiglutatione	Amino acids and derivatives	Amino acids and derivatives	27025-41-8	2	320863	735090	720500	639270	494610	-12.5814	1.16704	0	0	0
mws0256	118.09	72.1	117.079	C5H11NO2	[M+H]+	L-Valine	Amino acids and derivatives	Amino acids and derivatives	72-18-4	2	4.82853e+06	4.94573e+06	3.71147e+06	3.92037e+06	2.75083e+06	0	0	0	0	0
mws0230	120.07	74	119.058	C4H9NO3	[M+H]+	L-Threonine	Amino acids and derivatives	Amino acids and derivatives	72-19-5	3	230050	277887	182138	208650	210623	0	0	0	0	0
MWS2413	130.05	58.03	131.058	C5H9NO3	[M-H]-	N-acetyl-beta-alanine	Amino acids and derivatives	Amino acids and derivatives	3025-95-4	3	12194.9	9100.43	7546.57	9883	9198.27	0	0	0	0	0
mws1587	132.1	86	131.095	C6H13NO2	[M+H]+	L-Norleucine*	Amino acids and derivatives	Amino acids and derivatives	327-57-1	2	10517300	11319800	6.95813e+06	7.94467e+06	5.48967e+06	0	0	0	0	0
MWS1926	132.1	86.1	131.095	C6H13NO2	[M+H]+	DL-Leucine*	Amino acids and derivatives	Amino acids and derivatives	328-39-2	3	1305900	1.11369e+06	760887	926093	723533	0	0	0	0	0
mws0219	132.03	88	133.038	C4H7NO4	[M-H]-	L-Aspartic Acid	Amino acids and derivatives	Amino acids and derivatives	56-84-8	3	301787	289247	341620	325530	227463	0	0	0	0	0
MWSmce585	104.07	59.01	139.58	C4H10ClNO2	[M+H]+	Methyl 3-aminopropanoate (hydrochloride)	Amino acids and derivatives	Amino acids and derivatives	3196-73-4	2	678110	1.10423e+06	1.16347e+06	648523	649377	0	0	0	0	0
Hmsp000364	144.1	98.09	143.095	C7H13NO2	[M+H]+	L-Cyclopentylglycine	Amino acids and derivatives	Amino acids and derivatives	2521-84-8	1	4.66333e+06	4.60747e+06	2957000	4900800	4.28553e+06	0	0	0	0	0
pme0014	148.06	84	147.053	C5H9NO4	[M+H]+	L-Glutamic acid	Amino acids and derivatives	Amino acids and derivatives	56-86-0	3	1.05064e+07	9.77527e+06	8458500	1.04798e+07	8793400	0	0	0	0	0
Zmzn000113	146.05	102.06	147.053	C5H9NO4	[M-H]-	L-threo-3-Methylaspartate	Amino acids and derivatives	Amino acids and derivatives	6061-13-8	1	295277	292833	330460	337490	272510	0	0	0	0	0
mws1050	148.06	88	147.053	C5H9NO4	[M+H]+	O-Acetylserine	Amino acids and derivatives	Amino acids and derivatives	5147-00-2	3	27755.3	41555.7	30979.7	32076	26183	0	0	0	0	0
pme1210	150.06	61	149.051	C5H11NO2S	[M+H]+	L-Methionine	Amino acids and derivatives	Amino acids and derivatives	63-68-3	3	218127	215123	226987	229543	245887	0	0	0	0	0
pme3382	160.06	98	161.069	C6H11NO4	[M-H]-	N-Acetyl-L-threonine	Amino acids and derivatives	Amino acids and derivatives	17093-74-2	3	74837	78106.7	44996.3	80509.3	73649.7	0	0	0	0	0
pme2758	162.04	144	163.048	C5H9NO5	[M-H]-	4-Hydroxy-L-glutamic acid	Amino acids and derivatives	Amino acids and derivatives	3913-68-6	3	96323.3	125497	112611	99850.3	101384	0	0	0	0	0
pme2617	166.05	102	165.046	C5H11NO3S	[M+H]+	L-Methionine Sulfoxide	Amino acids and derivatives	Amino acids and derivatives	3226-65-1	3	380723	417713	494447	391660	452127	0	0	0	0	0
pme0021	166.09	120.08	165.07	C9H11NO2	[M+H]+	L-Phenylalanine	Amino acids and derivatives	Amino acids and derivatives	63-91-2	1	1.65053e+06	2.57477e+06	1.24677e+06	1236100	1.48317e+06	0	0	0	0	0
MWSmce609	134.04	74.02	171.16	C4H5CaNO4	[M+H]+	Aspartic acid (calcium)	Amino acids and derivatives	Amino acids and derivatives	10389-09-0	3	141160	103927	86741.3	130998	87186	0	0	0	0	0
mws0260	175.12	116	174.112	C6H14N4O2	[M+H]+	L-Arginine	Amino acids and derivatives	Amino acids and derivatives	74-79-3	3	63644	82374.7	179016	79984.7	96117	0	0	0	0	0
pme2559	174.04	88	175.048	C6H9NO5	[M-H]-	N-Acetyl-L-Aspartic Acid	Amino acids and derivatives	Amino acids and derivatives	997-55-7	3	7996.1	14288.3	15731.7	15405.7	11918.7	0	0	0	0	0
pme0137	187.07	125	188.08	C7H12N2O4	[M-H]-	N-Acetyl-L-Glutamine	Amino acids and derivatives	Amino acids and derivatives	2490-97-3	3	47731.3	40478.7	48472	51494	42763	0	0	0	0	0
pme0122	189.12	126	188.116	C8H16N2O3	[M+H]+	N6-Acetyl-L-lysine	Amino acids and derivatives	Amino acids and derivatives	692-04-6	3	59268	42304	232134	33653.7	50251.2	0	0	0	0	0
Zmdp000292	189.14	70.07	188.127	C7H16N4O2	[M+H]+	Arginine methyl ester	Amino acids and derivatives	Amino acids and derivatives	-	3	49226	54473.3	27688.3	32211	33898.3	0	0	0	0	0
pme0075	188.06	128	189.064	C7H11NO5	[M-H]-	N-Acetyl-L-glutamic acid	Amino acids and derivatives	Amino acids and derivatives	1188-37-0	3	56469	44787.7	48800.3	64672.7	74607	0	0	0	0	0
MWS1771	196.1	91.05	195.09	C10H13NO3	[M+H]+	L-Tyrosine methyl ester	Amino acids and derivatives	Amino acids and derivatives	1080-06-4	3	24497.3	33116	36221	29201	27962.7	0	0	0	0	0
NK10251888	203.15	70.07	202.143	C8H18N4O2	[M+H]+	NG,NG-Dimethyl-L-arginine	Amino acids and derivatives	Amino acids and derivatives	30315-93-6	2	201220	216303	299773	166587	230130	0	0	0	0	0
Zmgn002106	206.08	58.03	207.09	C11H13NO3	[M-H]-	N-Acetyl-L-phenylalanine	Amino acids and derivatives	Amino acids and derivatives	2018-61-3	2	100055	84968	116717	72724	85131	0	0	0	0	0
pme0170	217.13	158	216.122	C8H16N4O3	[M+H]+	N-Acetyl-L-Arginine	Amino acids and derivatives	Amino acids and derivatives	155-84-0	3	61219.3	61524.3	71931	61347.3	53692.3	0	0	0	0	0
pme2566	217.08	199	218.09	C8H14N2O5	[M-H]-	5-L-Glutamyl-L-amino acid	Amino acids and derivatives	Amino acids and derivatives	5875-41-2	2	18778	20561	24350	19358.3	24864	0	0	0	0	0
mws0520	224.09	136	223.084	C11H13NO4	[M+H]+	N-Acetyl-L-tyrosine	Amino acids and derivatives	Amino acids and derivatives	537-55-3	3	44727	34299	25458	36641	43154	0	0	0	0	0
Lmhp001461	229.15	70.07	229.154	C11H20N2O3	[M+H]+	L-Prolyl-L-Leucine	Amino acids and derivatives	Amino acids and derivatives	52899-07-7	3	79810.3	95787	65323	98447	85471.7	0	0	0	0	0
pme1313	237.09	192	236.08	C11H12N2O4	[M+H]+	N'-Formylkynurenine	Amino acids and derivatives	Amino acids and derivatives	1022-31-7	3	11829.3	12791.4	11695.6	9078.97	8194.13	0	0	0	0	0
Zmdp001647	247.13	184.1	246.122	C10H18N2O5	[M+H]+	γ-Glutamyl-L-valine	Amino acids and derivatives	Amino acids and derivatives	-	1	657537	973300	857487	710743	354757	0	0	0	0	0
Zmdp002216	261.14	86.1	260.137	C11H20N2O5	[M+H]+	L-γ-Glutamyl-L-leucine	Amino acids and derivatives	Amino acids and derivatives	2566-39-4	1	3.55367e+06	4.31963e+06	2.14867e+06	4560910	2.08993e+06	0	0	0	0	0
pme1712	275	257	276.132	C11H20N2O6	[M-H]-	L-Saccharopine	Amino acids and derivatives	Amino acids and derivatives	997-68-2	3	23927	35617.3	43116.7	24873.3	29518.3	0	0	0	0	0
Lmbp000123	164.07	56.05	163.067	C6H13NO2S	[M+H]+	L-Homomethionine	Amino acids and derivatives	Amino acids and derivatives	25148-30-5	3	73148	263450	55334.1	113546	59117.7	-1.81269	0	0	0	0
MWSslk120	208.1	120.08	207.226	C11H13NO3	[M+H]+	N-Acetyl-DL-phenylalanine	Amino acids and derivatives	Amino acids and derivatives	2901-75-9	3	76712.7	70761	36586.7	42003.3	53443	0	-1.06815	0	0	0
mws0258	132.1	86	131.095	C6H13NO2	[M+H]+	L-Isoleucine*	Amino acids and derivatives	Amino acids and derivatives	73-32-5	2	17538000	1.92257e+07	7919000	10628900	8872500	0	-1.14709	0	0	0
pme2735	399.2	250	398.137	C15H22N6O5S	[M+H]+	S-Adenosyl-L-methionine	Amino acids and derivatives	Amino acids and derivatives	29908-03-0	3	62365	106447	21328.7	65118.7	54926.3	0	-1.54794	0	0	0
pmf0470	132.07	73	131.058	C5H9NO3	[M+H]+	cis-4-Hydroxy-D-proline	Amino acids and derivatives	Amino acids and derivatives	2584-71-6	3	1002650	504487	263667	749260	560730	0	-1.92703	0	0	0
Zmjp000182	189.13	70.07	188.127	C7H16N4O2	[M+H]+	N-Monomethyl-L-arginine	Amino acids and derivatives	Amino acids and derivatives	17035-90-4	3	50915	41940.7	28534	27660	19607	0	0	0	-1.37672	0
Zmhn003257	299.06	284.04	300.063	C16H12O6	[M-H]-	5,7,2'-Trhiyroxy-8-methoxyflavone	Flavonoids	Flavones	-	2	9	111706	96346	38990	165450	2.39611	13.386	12.0809	14.1661	2.09
pma2088	627.16	465	626.148	C27H30O17	[M+H]+	Quercetin-3,4'-O-di-glucoside	Flavonoids	Flavonols	29125-80-2	3	9	121773	64490.3	24527.4	90034.3	1.38971	12.8069	11.4122	13.2883	1.88
Zmhp003514	301.07	286.05	300.063	C16H12O6	[M+H]+	6,7,8-Tetrahydroxy-5-methoxyflavone	Flavonoids	Flavones	-	3	9	55222.3	39220	20786.9	72985.6	-10.6236	12.0894	11.1735	12.9854	1.81
Hmbp002730	287.06	153.01	286.047	C15H10O6	[M+H]+	Isoscutellarein	Flavonoids	Flavones	41440-05-5	3	9	51721.5	11326.5	23581.5	57605	-14.3447	10.2975	11.3554	12.644	1.29
Lmmp004504	287.06	153.02	286.047	C15H10O6	[M+H]+	2'-Hydroxygenistein	Flavonoids	Isoflavones	1156-78-1	1	9	44719.3	11322.2	20259.6	42780	-14.4317	10.2969	11.1364	12.2147	1.08
pmb2999	461.11	299.1	462.116	C22H22O11	[M-H]-	Chrysoeriol-5-O-glucoside	Flavonoids	Flavones	-	3	9	51821.3	32136.6	18473.3	36377	1.75512	11.802	11.0032	11.9808	0
Zmxp005470	579.13	331.08	578.127	C26H26O15	[M+H]+	tricin-7-O-(6''-O-malonyl)glucoside	Flavonoids	Flavones	-	3	9	29205.2	20225.4	21033	29258.3	1.47428	11.134	11.1904	11.6666	0
HJAP026	625.18	463.13	624.17	C28H32O16	[M+H]+	Chrysoeriol-6-C-glucoside-4'-O-glucoside	Flavonoids	Flavonoid carbonoside	-	3	9	13997.2	16051.7	8801.9	12393.2	1.81082	10.8005	9.93367	10.4273	0
mws1033	303.09	153.02	302.079	C16H14O6	[M+H]+	Homoeriodictyol	Flavonoids	Flavanones	446-71-9	3	9	3824.3	2267.92	2863.63	7583.33	2.93219	7.97723	8.31371	9.71869	0
pmp000587	535.11	449.1	534.101	C24H22O14	[M+H]+	Luteolin-7-O-(6''-malonyl)glucoside	Flavonoids	Flavones	-	2	9	7041.85	4937.5	1930.04	4901.23	1.22456	9.09964	7.74449	9.089	0
MWSHY0069	301.07	286.05	300.063	C16H12O6	[M+H]+	Hispidulin (5,7,4'-Trihydroxy-6-methoxyflavone)	Flavonoids	Flavones	1447-88-7	1	561.633	56624.1	45717.7	20773.1	82502.9	3.07612	6.34698	5.20895	7.19867	1.99
pmp000548	301.07	286.04	300.063	C16H12O6	[M+H]+	Pratensein	Flavonoids	Isoflavones	2284-31-3	3	699.54	54884.4	38477	20075.6	76357.7	1.2287	5.78145	4.84289	6.77022	1.93
pmp001127	301.07	286.08	300.063	C16H12O6	[M+H]+	Chrysoeriol	Flavonoids	Flavones	491-71-4	3	1058.73	61491.1	41347.7	18637.1	80250.6	2.47967	5.2874	4.13777	6.24411	2.11
mws0058	299.06	284	300.063	C16H12O6	[M-H]-	Diosmetin (5,7,3'-Trihydroxy-4'-methoxyflavone)	Flavonoids	Flavanones	520-34-3	3	2268.73	129883	102424	42931.3	169303	1.26723	5.49653	4.24207	6.22158	1.98
Lmjp004941	301.07	286.05	300.063	C16H12O6	[M+H]+	Rhamnocitrin (7-Methylkaempferol)	Flavonoids	Flavonols	569-92-6	1	1341.29	56358.6	41807	17969.3	76362.3	-1.2828	4.96206	3.74385	5.83117	2.09
Zmxp002867	625.17	301.07	624.168	C28H32O16	[M+H]+	Chrysoeriol-5,7-di-O-glucoside	Flavonoids	Flavones	-	3	546.767	20440	29585.7	18216	21471.1	0	5.75783	5.05813	5.29532	0
Hmcp001629	697.16	449.1	696.153	C30H32O19	[M+H]+	Kaempferol-3-O-(6''-Malonyl)glucoside-7-O-Glucoside	Flavonoids	Flavonols	-	2	2248.33	33276.3	30523.8	17743.7	30058	1.41903	3.76301	2.98038	3.74082	0
Cmyp002064	463.12	301.08	462.116	C22H22O11	[M+H]+	Yuanhuanin	Flavonoids	Flavones	83133-14-6	3	19673	316614	269833	174415	245674	1.03434	3.77778	3.14824	3.64246	0
Zmpn002440	287.06	135.05	288.063	C15H12O6	[M-H]-	3,4,2',4',6'-Pentahydroxychalcone	Flavonoids	Chalcones	73692-51-0	3	10321.7	134933	50983.3	109998	100312	-14.2615	2.30435	3.41372	3.28075	0
mws1661	609.18	301	608.174	C28H32O15	[M+H]+	Diosmetin-7-O-rutinoside (Diosmin)	Flavonoids	Flavanones	520-27-4	3	1747.33	24111.6	11964.4	12802.2	16253.3	1.86446	0	2.87316	3.21751	0
MWSslk013	463.12	301.09	462.116	C22H22O11	[M+H]+	Tectoridin	Flavonoids	Isoflavones	611-40-5	3	37624.7	328001	285655	166568	340304	1.84864	2.92452	2.14636	3.17707	0
mws1361	449.11	151	450.116	C21H22O11	[M-H]-	Taxifolin-3-O-rhamnoside (Astilbin)	Flavonoids	Flavanonols	29838-67-3	2	23452.3	128503	141742	81589.7	168724	3.09536	2.59547	1.79865	2.84686	0
HJN086	449.11	287.06	450.116	C21H22O11	[M-H]-	Eriodictyol-3'-O-glucoside*	Flavonoids	Flavanones	-	1	61102	451227	329020	199243	380847	1.1065	2.42888	1.70524	2.63992	0
MWSHY0145	289.07	153.02	288.063	C15H12O6	[M+H]+	Eriodictyol (5,7,3',4'-Tetrahydroxyflavanone)	Flavonoids	Flavanones	552-58-9	2	10582.4	103451	34622	79042.3	65733	-11.7608	1.71003	2.90096	2.63496	0
Lmsp004301	451.12	289.07	450.116	C21H22O11	[M+H]+	3',5,5',7-Tetrahydroxyflavanone-7-O-glucoside	Flavonoids	Flavanones	-	3	42555.7	170199	229657	102886	228500	3.09536	2.43206	1.27362	2.42477	1.15
pmp000579	463.12	301.07	462.116	C22H22O11	[M+H]+	Diosmetin-7-O-galactoside*	Flavonoids	Flavanones	-	1	47263.3	369966	155116	182330	243851	1.75671	0	1.94776	2.36721	0
pmb0608	549.12	301.4	548.117	C25H24O14	[M+H]+	Chrysoeriol-7-O-(6''-malonyl)glucoside	Flavonoids	Flavones	-	2	24421	250912	74526	75681.3	117891	1.50514	0	1.63182	2.27126	0
Lmmn004625	449.11	287.06	450.116	C21H22O11	[M-H]-	Dihydrokaempferol-7-O-glucoside*	Flavonoids	Flavanonols	-	1	32437.3	266227	149233	69223	155426	1.27111	2.20184	1.0936	2.2605	1.17
MWS20145	451.12	289.07	450.116	C21H22O11	[M+H]+	eriodictyol 7-O-β-D-glucopyranoside	Flavonoids	Flavanones	-	3	54103	188134	225973	129563	238724	1.03908	2.06237	1.25988	2.14156	0
mws0913	447.09	285	448.101	C21H20O11	[M-H]-	Kaempferol-3-O-galactoside (Trifolin)*	Flavonoids	Flavonols	23627-87-4	1	29867.7	142228	76208.3	59028.7	123595	0	0	0	2.04896	1.07
MWSslk237	463.13	301.09	462.116	C22H22O11	[M+H]+	Hispidulin-7-O-Glucoside	Flavonoids	Other Flavonoids	17680-84-1	3	62507.7	387587	147068	184527	228535	1.79677	0	1.56173	1.87031	0
Hmmp004965	463.12	301.07	462.116	C22H22O11	[M+H]+	Diosmetin-7-O-Beta-D-Glucopyranoside*	Flavonoids	Flavanones	20126-59-4	1	67527.7	376467	167320	190933	237650	1.53013	0	1.49952	1.81529	0
Lmjp003655	463.12	301.08	462.116	C22H22O11	[M+H]+	6-C-MethylKaempferol-3-glucoside	Flavonoids	Flavones	-	1	69651.7	434608	167643	174166	219771	9.97929	0	1.32223	1.65777	0
Lmlp005236	451.12	289.08	450.116	C21H22O11	[M+H]+	Dihydrokaempferol-3-O-glucoside*	Flavonoids	Flavanonols	1049-08-8	3	50916.3	193870	251267	110522	159349	1.57954	2.30302	1.11813	1.64599	0
Zmgp002917	613.17	289.07	612.169	C27H32O16	[M+H]+	okanin 4'-0-glucopyranosyl-O-glucopyranoside	Flavonoids	Chalcones	-	3	8779.67	24532.7	41936	20062.3	26587	0	0	1.19225	1.59848	0
pma0724	435.13	285.1	434.121	C21H22O10	[M+H]+	Naringenin-6-C-Glucoside	Flavonoids	Flavonoid carbonoside	-	3	11147.7	21508.7	52837.7	25462.7	28826.3	0	0	0	1.37065	0
pma0795	551	303.1	550.096	C24H22O15	[M+H]+	Tricetin-5-O-(6''-malonyl)glucoside	Flavonoids	Flavones	-	3	98572	221896	221020	183887	250717	2.28788	1.16493	0	1.34681	0
HJN041	451.12	289.07	452.131	C21H24O11	[M-H]-	Epicatechin glucoside	Flavonoids	Flavanols	-	2	74339.3	110660	521633	140380	185737	0	2.81084	0	1.32106	0
Lmmn003398	489.11	285.04	490.111	C23H22O12	[M-H]-	Kaempferol-3-O-(6''-acetyl)glucoside*	Flavonoids	Flavonols	-	1	36775	86657	41923.7	45090.7	83108	0	0	0	1.17626	0
pma6558	313.08	298.05	314.079	C17H14O6	[M-H]-	Velutin (5,4'-dihydroxy-7,3'-dimethoxyflavone)	Flavonoids	Flavones	25739-41-7	3	9	9	1768.87	1263.46	9	0	7.61869	7.13324	0	-7.13
MWSHY0079	419.13	257.08	418.126	C21H22O9	[M+H]+	Liquiritigenin-4'-O-Glucoside (Liquiritin)	Flavonoids	Flavanones	551-15-5	3	7820.2	13065	43418	27553.2	22825.7	0	2.47302	0	0	0
Lmdp004892	535.11	287.05	534.101	C24H22O14	[M+H]+	Kaempferol-3-O-(6''-malonyl)galactoside*	Flavonoids	Flavonols	-	1	43425.3	168412	227640	195036	229653	1.93237	2.39015	0	0	0
Zmhn001257	451.12	289.07	452.132	C21H24O11	[M-H]-	Catechin-5-O-glucoside	Flavonoids	Flavanols	-	3	6063.47	10554.3	29783.7	8690.67	10557.3	0	2.29631	0	0	0
Lmqp006281	475.12	287.06	474.116	C23H22O11	[M+H]+	Kaempferol-3-O-(4''-O-acetyl)rhamnoside	Flavonoids	Flavonols	-	3	13642.3	23449.7	47953.7	9607.93	14188	0	1.81355	0	0	0
Zmsp05752	475.12	287.06	474.116	C23H22O11	[M+H]+	Kaempferol 3-(2''-acetylrhamnoside)*	Flavonoids	Flavones	-	3	11338.1	19767.4	39700	9370.9	11797.8	0	1.80796	0	0	0
pmp000413	433.11	283.06	432.106	C21H20O10	[M+H]+	Genistein-8-C-glucoside	Flavonoids	Isoflavones	66026-80-0	1	676750	644097	2.36503e+06	765303	915960	0	1.80517	0	0	0
pmb3023	449.11	287	450.116	C21H22O11	[M-H]-	Eriodictyol-8-C-glucoside	Flavonoids	Flavanones	1023271-51-3	3	475257	917347	1522740	398890	357250	0	1.67989	0	0	0
mws1179	433.11	271	434.121	C21H22O10	[M-H]-	Naringenin-7-O-glucoside (Prunin)	Flavonoids	Flavanones	529-55-5	1	507503	745653	1.59793e+06	602550	580257	0	1.65472	0	0	0
Lmtn002997	493.1	331.05	494.106	C22H22O13	[M-H]-	Mearnsetin-3-O-glucoside	Flavonoids	Flavones	-	2	36301	58258.3	101220	55638.3	61138.7	0	1.47942	0	0	0
MWSHY0060	459.09	139.04	458.085	C22H18O11	[M+H]+	(-)-Epigallocatechin Gallate*	Flavonoids	Flavanols	989-51-5	3	15090.1	23757.7	41868.3	19308.3	22603.7	0	1.47226	0	0	0
mws1434	431.1	311	432.106	C21H20O10	[M-H]-	Apigenin-6-C-glucoside (Isovitexin)*	Flavonoids	Flavonoid carbonoside	29702-25-8	1	818147	537483	2257200	755283	871180	0	1.4641	0	0	0
MWSHY0181	433.11	313.07	432.106	C21H20O10	[M+H]+	Apigenin-8-C-Glucoside (Vitexin)	Flavonoids	Flavonoid carbonoside	3681-93-4	1	635390	416747	1.73983e+06	510047	708380	0	1.45323	0	0	0
MWSHY0056	581.19	273.08	580.179	C27H32O14	[M+H]+	Naringenin-7-O-Rutinoside(Narirutin)	Flavonoids	Flavanones	14259-46-2	2	12538.8	31623.7	33742.3	25372.3	18373	4.2005	1.42816	1.01686	0	0
Zmgp006938	315.09	283.06	314.079	C17H14O6	[M+H]+	irisolidone	Flavonoids	Isoflavones	2345-17-7	2	2351.13	2281.37	6189.07	2734.07	2852.3	0	1.39637	0	0	0
Lmlp006175	435.13	273.09	434.121	C21H22O10	[M+H]+	Isosalipurposide (Phlorizin Chalcone)	Flavonoids	Chalcones	4547-85-7	2	1204700	1.90857e+06	3054800	1621800	1.30883e+06	0	1.3424	0	0	0
pme2960	273.08	153	272.068	C15H12O5	[M+H]+	Naringenin chalcone*	Flavonoids	Chalcones	73692-50-9	1	93250.7	369313	229410	362610	118560	-14.3117	1.29874	0	0	0
mws0914	271.06	151	272.068	C15H12O5	[M-H]-	Pinobanksin	Flavonoids	Flavanonols	548-82-3	1	111682	406670	271130	363687	115139	-14.622	1.27959	0	0	0
pme3475	273.08	153	272.068	C15H12O5	[M+H]+	Butin	Flavonoids	Flavanones	492-14-8	3	100588	394917	235123	418743	120309	-14.5327	1.22495	0	0	-1.8
Lmzp002365	465.14	303.09	464.131	C22H24O11	[M+H]+	Hesperetin-7-O-glucoside*	Flavonoids	Flavanones	31712-49-9	3	43196.3	56338.7	95860.7	51246	78023.3	0	1.15003	0	0	0
Li512111	519.11	315.05	520.122	C24H24O13	[M-H]-	Isorhamnetin-3-O-(6''-acetylglucoside)	Flavonoids	Flavonols	-	3	38716	38482.7	85027.7	42549.7	52094	0	1.135	0	0	0
HJN087	433.12	271.06	434.121	C21H22O10	[M-H]-	Naringenin-4'-O-glucoside	Flavonoids	Flavanones	-	2	2.62543e+06	3.57247e+06	5699400	2802700	2.60503e+06	0	1.11825	0	0	0
Zmcn003728	609.15	285.04	610.153	C27H30O16	[M-H]-	kaempferol-3,7-diglucoside	Flavonoids	Flavonols	-	2	8295.73	13306.3	17944	10781.4	11054.8	0	1.11306	0	0	0
HJN055	435.13	273.08	436.136	C21H24O10	[M-H]-	Dihydrocharcone-4'-O-glucoside	Flavonoids	Chalcones	-	2	69856.7	106960	142570	63094	64448	0	1.0292	0	0	0
HJN090	433.11	271.06	434.121	C21H22O10	[M-H]-	Butin-7-O-glucoside	Flavonoids	Flavanones	-	1	2.84857e+06	3785500	5.77547e+06	2711000	2.64133e+06	0	1.0197	0	0	0
MWSHY0080	595.17	287.06	594.158	C27H30O15	[M+H]+	Luteolin-7-O-neohesperidoside (Lonicerin)	Flavonoids	Flavones	25694-72-8	1	1.5412e+06	3.94057e+06	3.05297e+06	2.52477e+06	1261000	1.98566	0	0	0	-1
MWSslk254	595.17	287.06	594.52	C27H30O15	[M+H]+	Kaempferol-3-O-glucorhamnoside*	Flavonoids	Flavonols	40437-72-7	1	1818880	3731600	3.24433e+06	2563300	1.01014e+06	1.97309	0	0	0	-1.34
Lmsp004670	595.17	287.06	594.158	C27H30O15	[M+H]+	Kaempferol-3-O-glucoside-7-O-rhamnoside*	Flavonoids	Flavonols	-	1	1.66808e+06	4.43547e+06	3.21533e+06	2354200	1.03264e+06	1.6026	0	0	0	-1.19
Lmtn002796	449.1	287.05	450.116	C21H22O11	[M-H]-	Aromadendrin-7-O-glucoside	Flavonoids	Flavanonols	28189-90-4	2	339720	694433	1.07689e+06	278563	260693	1.46171	0	0	0	0
MWSHY0061	595.16	287.06	594.158	C27H30O15	[M+H]+	Kaempferol-3-O-neohesperidoside	Flavonoids	Flavonols	32602-81-6	1	1.67356e+06	3.52227e+06	3.24527e+06	2.51977e+06	1.19196e+06	1.38022	0	0	0	-1.08
MWSHY0020	443.1	123.04	442.09	C22H18O10	[M+H]+	Epicatechin gallate*	Flavonoids	Flavanols	1257-08-5	2	25308.3	57395	14828	41168	35633.3	1.36776	0	0	0	0
Lmqn009304	325.11	293.08	326.115	C19H18O5	[M-H]-	Eucalyptin (5-Hydroxy-7,4'-dimethoxy-6,8-dimethylflavone)	Flavonoids	Flavanones	3122-88-1	2	24297.5	105413	25372.7	58216.3	59646.3	1.04989	0	1.26062	0	0
MWSHY0071	255.06	153.02	254.058	C15H10O4	[M+H]+	Chrysin	Flavonoids	Flavones	480-40-0	3	4049.77	4804.67	4347.87	4272.9	4117.93	0	0	0	0	0
pme0376	271.06	151	272.068	C15H12O5	[M-H]-	Naringenin (5,7,4'-Trihydroxyflavanone)*	Flavonoids	Flavanones	480-41-1	1	34501	46481.7	41073.7	30715.7	23113.3	0	0	0	0	0
pme3285	275.09	139	274.084	C15H14O5	[M+H]+	Afzelechin (3,5,7,4'-Tetrahydroxyflavan)	Flavonoids	Flavanols	2545-00-8	3	12367.5	10249.9	14440.9	12657.7	12868.9	0	0	0	0	0
MWSHY0065	291.09	139.04	290.079	C15H14O6	[M+H]+	Catechin	Flavonoids	Flavanols	154-23-4	1	366493	374690	193197	374957	228887	0	0	0	0	0
Lmhn004030	289.07	151.04	290.079	C15H14O6	[M-H]-	5,7,3',4',5'-Pentahydroxyflavan (Tricetiflavan)	Flavonoids	Flavanols	-	3	201307	238867	161017	171627	160823	0	0	0	0	0
pme0460	291.09	139.04	290.079	C15H14O6	[M+H]+	Epicatechin*	Flavonoids	Flavanols	490-46-0	3	3.13333e+06	3044200	2.32943e+06	3059800	2840400	0	0	0	0	0
pmc1990	299.1	223.1	300.1	C17H16O5	[M-H]-	4'-Hydroxy-5,7-dimethoxyflavanone	Flavonoids	Flavanones	-	3	3461000	2882400	3.10583e+06	3252600	3370300	0	0	0	0	0
Hmqn003268	303.05	151.03	304.059	C15H12O7	[M-H]-	5,7,3',4',5'-Pentahydroxydihydroflavone	Flavonoids	Flavanones	-	3	12754.9	13463.5	12636.7	10275.5	15437.5	0	0	0	0	0
MWSHY0098	307.08	139.04	306.074	C15H14O7	[M+H]+	Epigallocatechin	Flavonoids	Flavanols	970-74-1	2	874987	1000070	628243	842687	628700	0	0	0	0	0
mws0055	373.13	343.09	372.121	C20H20O7	[M+H]+	Tangeretin (4',5,6,7,8-Pentamethoxyflavone)	Flavonoids	Flavones	481-53-8	2	69182	70265.3	67335	67890.3	66330	0	0	0	0	0
MWSHY0018	403.14	373.1	402.131	C21H22O8	[M+H]+	Nobiletin (5,6,7,8,3',4'-Hexamethoxyflavone)	Flavonoids	Flavones	478-01-3	2	38109.3	38120	34064.3	43069.3	34657	0	0	0	0	0
Lmbp003668	419.1	287.05	418.09	C20H18O10	[M+H]+	Kaempferol-3-O-arabinoside (Juglanin)	Flavonoids	Flavonols	5041-67-8	3	28776.6	23788.3	11488.3	12704.1	9772.33	0	0	0	0	0
MWSslk181	419.13	257.09	418.394	C21H22O9	[M+H]+	Isoliquiritin	Flavonoids	Chalcones	5041-81-6	3	16337.5	21208.3	31578	14095.5	15213	0	0	0	0	0
Lmlp005572	433.11	271.06	432.106	C21H20O10	[M+H]+	Galangin-7-O-glucoside	Flavonoids	Flavones	-	1	482060	462410	681453	613990	488940	0	0	0	0	0
MWS20149	433.11	271.07	432.106	C21H20O10	[M+H]+	apigenin-7-O-α-D-glucopyranoside*	Flavonoids	Flavones	-	3	513260	388757	637180	573543	455477	0	0	0	0	0
MWSslk002	433.11	271.06	432.106	C21H20O10	[M+H]+	Sophoricoside	Flavonoids	Isoflavones	152-95-4	1	428970	407527	570723	505213	384047	0	0	0	0	0
Lmgp003335	433.11	271.06	432.106	C21H20O10	[M+H]+	4',5-Dihydroxyisoflavone-7-O-galactoside	Flavonoids	Isoflavones	-	1	449910	508230	739903	570203	499463	0	0	0	0	0
MWSHY0189	433.11	271.07	432.106	C21H20O10	[M+H]+	Apigenin-7-O-glucoside(Cosmosiin)	Flavonoids	Flavones	578-74-5	2	529677	504063	662683	530627	474143	0	0	0	0	0
Lmgp004731	433.11	271.06	432.106	C21H20O10	[M+H]+	Genistein-7-O-galactoside	Flavonoids	Isoflavones	-	1	444933	508470	673893	542243	439447	0	0	0	0	0
MWS20148	433.11	271.07	432.106	C21H20O10	[M+H]+	apigenin-3'-O-α-D-glucopyranoside*	Flavonoids	Flavones	-	2	513260	388757	637180	573543	455477	0	0	0	0	0
pmp000117	433.15	403.11	432.142	C22H24O9	[M+H]+	3,5,6,7,8,3',4'-Heptamethoxyflavone	Flavonoids	Flavonols	1178-24-1	1	1799.07	1924.77	1120.3	1603.83	2957.83	0	0	0	0	0
Lmdp003509	435.09	303.06	434.085	C20H18O11	[M+H]+	Quercetin-3-O-xyloside (Reynoutrin)	Flavonoids	Flavonols	549-32-6	3	57423.7	45923	10682.8	29542	20694.7	0	0	0	0	0
MWSHY0100	435.09	303.06	434.085	C20H18O11	[M+H]+	Avicularin	Flavonoids	Flavonols	572-30-5	3	51195.7	37071	14003	25123	22133.7	0	0	0	0	0
Zmhn001036	433.11	271.06	434.121	C21H22O10	[M-H]-	Choerospondin	Flavonoids	Flavanones	81202-36-0	1	128479	88247.3	141130	120987	138198	0	0	0	0	0
pme1611	433.11	313	434.121	C21H22O10	[M-H]-	Isohemiphloin	Flavonoids	Flavonoid carbonoside	-	2	75306.7	72578	105516	67767.7	64032.3	0	0	0	0	0
Lmfn004093	435.13	315.09	436.137	C21H24O10	[M-H]-	Phloretin-4'-O-glucoside (Trilobatin)	Flavonoids	Chalcones	4192-90-9	3	20440.3	18989.7	33126.7	11721.7	14980.9	0	0	0	0	0
mws0355	441.08	169.02	442.09	C22H18O10	[M-H]-	Catechin gallate*	Flavonoids	Flavanols	130405-40-2	2	35800.3	45683	53623	21741.3	39201	0	0	0	0	0
mws0052	447.09	271.07	446.085	C21H18O11	[M+H]+	Baicalin	Flavonoids	Flavones	21967-41-9	3	22517.7	15097.4	8087.33	17527	12038.7	0	0	0	0	0
HJN091	445.11	283.06	446.121	C22H22O10	[M-H]-	Prunetin-4'-O-glucoside	Flavonoids	Isoflavones	154-36-9	2	37699.7	37862.7	55073.3	23976	38675.3	0	0	0	0	0
mws0089	447.09	285.04	448.101	C21H20O11	[M-H]-	Kaempferol-7-O-glucoside*	Flavonoids	Flavonols	16290-07-6	2	163393	207267	264287	163813	129934	0	0	0	0	0
MWSHY0016	449.11	299.06	448.101	C21H20O11	[M+H]+	Luteolin-6-C-glucoside (Isoorientin)	Flavonoids	Flavonoid carbonoside	4261-42-1	2	32065.7	20187.3	64771.3	26315.7	42948.3	0	0	0	0	0
Lmwp003442	449.11	287.06	448.101	C21H20O11	[M+H]+	Amoenin	Flavonoids	Flavonols	-	3	570633	1065960	784357	855983	697180	0	0	0	0	0
Jmgn004021	449.11	269.05	450.116	C21H22O11	[M-H]-	6-C-Glucosyl-2-Hydroxynaringenin	Flavonoids	Flavanones	-	3	113422	187647	285177	85286.7	66344.3	0	0	0	0	0
mws0057	451.12	289	450.116	C21H22O11	[M+H]+	Eriodictyol-7-O-glucoside*	Flavonoids	Flavanones	38965-51-4	3	48083.7	36946.7	58199	34375.7	68774.3	0	0	0	0	1
mws2220	457.08	169.02	458.085	C22H18O11	[M-H]-	Gallocatechin 3-O-gallate*	Flavonoids	Flavanols	5127-64-0	3	82244.3	91668	141872	70212.7	169459	0	0	0	0	0
Lmmp004257	463.12	317.06	462.116	C22H22O11	[M+H]+	6-C-Methylquercetin-3-O-rhamnoside	Flavonoids	Flavonols	-	3	7459.78	6516.6	18336.8	2824.77	6639.53	0	0	0	0	1.23
mws1329	463.09	300.7	464.095	C21H20O12	[M-H]-	Quercetin-7-O-glucoside*	Flavonoids	Flavonols	491-50-9	1	622120	790390	535397	637787	689260	0	0	0	0	0
Lmdp003286	465.1	303.06	464.095	C21H20O12	[M+H]+	Isohyperoside*	Flavonoids	Flavonols	35589-21-0	1	1927200	1.89643e+06	1.1137e+06	1744100	1824900	0	0	0	0	0
MWSHY0113	465.1	303.06	464.095	C21H20O12	[M+H]+	Quercetin-3-O-galactoside (Hyperin)	Flavonoids	Flavonols	482-36-0	1	1.67129e+06	2.06452e+06	1445800	1.75107e+06	1738900	0	0	0	0	0
MWSHY0046	465.1	303.05	464.095	C21H20O12	[M+H]+	Quercetin-3-O-glucoside (Isoquercitrin)	Flavonoids	Flavonols	482-35-9	1	1786000	1.85028e+06	1.23917e+06	1.97543e+06	1.67527e+06	0	0	0	0	0
mws0856	463.09	301	464.095	C21H20O12	[M-H]-	Quercetin-4'-O-glucoside (Spiraeoside)*	Flavonoids	Flavonols	20229-56-5	2	633767	735930	536847	651563	728630	0	0	0	0	0
pmp001309	465.1	303.1	464.095	C21H20O12	[M+H]+	6-Hydroxykaempferol-7-O-glucoside	Flavonoids	Flavonols	-	1	543117	813787	470883	403727	278533	0	0	0	0	0
Smgp004575	465.1	303.05	464.095	C21H20O12	[M+H]+	Quercetin-5-O-β-D-glucoside*	Flavonoids	Flavonols	-	1	1.81143e+06	1697750	1.36537e+06	1.80697e+06	1.77227e+06	0	0	0	0	0
pme1598	463.12	301	464.132	C22H24O11	[M-H]-	Hesperetin-5-O-glucoside*	Flavonoids	Flavanones	69651-80-5	2	689733	711763	547487	684307	729193	0	0	0	0	0
pmp000581	475.12	271.06	474.116	C23H22O11	[M+H]+	Apigenin-7-O-(6''-acetyl)glucoside	Flavonoids	Flavones	72741-92-5	3	23916.3	18354.7	12297.1	18761.7	17460.7	0	0	0	0	0
pma0253	477.14	315	476.132	C23H24O11	[M+H]+	O-MethylChrysoeriol-5-O-glucoside	Flavonoids	Flavones	-	3	12546.5	12470.7	9855.9	9324.2	8743.7	0	0	0	0	0
Lmjp002906	479.12	317.07	478.111	C22H22O12	[M+H]+	Rhamnetin-3-O-Glucoside*	Flavonoids	Flavonols	27875-34-9	3	52344.3	60162.7	37892.3	61848.3	60501.3	0	0	0	0	0
HJN104	481.14	319.08	482.105	C21H22O13	[M-H]-	Dihydromyricetin-3-O-glucoside	Flavonoids	Flavanonols	-	3	12982.1	13701.5	8193.27	15511	14456.4	0	0	0	0	0
pmb2987	487.12	163	488.132	C24H24O11	[M-H]-	Acacetin-7-O-(6''-O-acetyl)glucoside	Flavonoids	Flavones	-	3	74632	68018	51213.7	98298.3	74891	0	0	0	0	0
Lmmp003903	491.12	287.05	490.111	C23H22O12	[M+H]+	Kaempferol-3-O-(2''-acetyl)glucoside*	Flavonoids	Flavonols	-	3	73464	94165	136538	52820.7	62337.7	0	0	0	0	0
pmb2984	491.1	287.1	492.127	C23H24O12	[M-H]-	Eriodictyol-7-O-(6''-acetyl)glucoside	Flavonoids	Flavanones	-	3	67529.3	50142	54208	48250	41991	0	0	0	0	0
Hmln002199	505.1	300.03	506.107	C23H22O13	[M-H]-	Quercetin-3-O-(6''-acetyl)galactoside	Flavonoids	Flavonols	-	3	23780.3	26710.7	39349.7	34088.3	36887.3	0	0	0	0	0
pmp000194	519.11	271.05	518.106	C24H22O13	[M+H]+	6''-O-Malonylgenistin	Flavonoids	Isoflavones	51011-05-3	1	775830	427493	509380	842970	842540	0	0	0	0	0
pmp000585	519.11	433.11	518.106	C24H22O13	[M+H]+	Apigenin-7-O-(6''-malonyl)glucoside	Flavonoids	Flavones	86546-87-4	1	11950.7	11402.2	12469.2	14145.7	14072.3	0	0	0	0	0
pma0791	521	273	520.122	C24H24O13	[M+H]+	Naringenin-7-O-(6''-malonyl)glucoside	Flavonoids	Flavanones	-	3	7.83147e+06	7549000	8.05883e+06	8.54447e+06	7867700	0	0	0	0	0
pmb3041	521.09	329.2	522.101	C23H22O14	[M-H]-	tricin-7-O-saccharic acid	Flavonoids	Flavones	-	3	1278700	1.51473e+06	1110130	1.11493e+06	1.10827e+06	0	0	0	0	0
Lmmp003817	535.11	287.05	534.101	C24H22O14	[M+H]+	Kaempferol-3-O-(6''-malonyl)glucoside*	Flavonoids	Flavonols	-	1	185660	153220	240780	246380	199650	0	0	0	0	0
pmp000589	551.1	303.05	550.096	C24H22O15	[M+H]+	Quercetin-7-O-(6''-malonyl)glucoside*	Flavonoids	Flavonols	-	2	48704.7	46688.7	75623.3	49035.3	67056.7	0	0	0	0	0
Hmln002189	549.09	505.11	550.096	C24H22O15	[M-H]-	Quercetin-3-O-(6''-malonyl)galactoside*	Flavonoids	Flavonols	-	3	76183.3	60899.7	121771	81435	82109	0	0	0	0	0
pmb3114	561.14	289.2	562.148	C30H26O11	[M-H]-	Epicatechin-epiafzelechin	Flavonoids	Flavanols	-	3	5646.27	6790.8	3186.57	9733.2	5504.03	0	0	0	0	0
HJAP064	565.12	317.08	564.088	C25H24O15	[M+H]+	Isorhamnetin-3-O-(6''-malonylglucoside)	Flavonoids	Flavonols	-	3	43994.7	41372.3	53847.3	34406	50706	0	0	0	0	0
pma0760	565	317	564.112	C25H24O15	[M+H]+	3'-O-Methyltricetin-7-O-(6''-malonyl)glucoside	Flavonoids	Flavones	-	3	26844.7	31229.7	34919	24333.3	40059.3	0	0	0	0	0
Zmhp005139	565.12	317.07	564.112	C25H24O15	[M+H]+	Tamarixetin-3-O-(6''-malonyl)glucoside	Flavonoids	Flavonols	-	3	31868.3	43899.7	42390.3	44409	43617.3	0	0	0	0	0
mws1660	565.16	529.13	564.123	C26H28O14	[M+H]+	Apigenin-6-C-glucoside-8-C-arabinoside (Schaftoside)	Flavonoids	Flavonoid carbonoside	51938-32-0	2	31922	34827	18784.3	22978	33681.3	0	0	0	0	0
mws1292	565.16	409.09	564.123	C26H28O14	[M+H]+	Isoschaftoside	Flavonoids	Flavonoid carbonoside	52012-29-0	2	3224600	3065500	2615100	2.73027e+06	3042400	0	0	0	0	0
Zmjp003463	565.16	433.11	564.147	C26H28O14	[M+H]+	Vitexin-2''-O-xyloside	Flavonoids	Flavonoid carbonoside	-	1	118968	144087	65193.3	119792	100430	0	0	0	0	0
Lmnp102580	565.16	433.11	564.148	C26H28O14	[M+H]+	Apigenin-6-C-(2''-xylosyl)glucoside	Flavonoids	Flavonoid carbonoside	-	2	183200	107561	135113	203493	203613	0	0	0	0	0
pmf0381	563.14	353	564.148	C26H28O14	[M-H]-	Apigenin-6-C-glucoside-8-C-xyloside (Vicenin-3)	Flavonoids	Flavonoid carbonoside	59914-91-9	3	2470700	2.19983e+06	2.32053e+06	2.20193e+06	2.29767e+06	0	0	0	0	0
Lmtp002474	565.16	427.1	564.148	C26H28O14	[M+H]+	Apigenin-6-C-(2''-glucosyl)arabinoside	Flavonoids	Flavonoid carbonoside	-	1	4.63407e+06	4267200	3895200	4.23523e+06	4.56177e+06	0	0	0	0	0
pmp000411	565.16	433.1	564.148	C26H28O14	[M+H]+	Genistein-8-C-apiosyl(1→6)glucoside	Flavonoids	Isoflavones	-	1	170117	110662	126013	264333	214173	0	0	0	0	0
Smhp004476	565.15	433.11	564.148	C26H28O14	[M+H]+	Isovitexin-2''xyloside	Flavonoids	Flavonoid carbonoside	-	1	182823	121674	129209	216867	216333	0	0	0	0	0
pmp000236	565.16	367.1	564.148	C26H28O14	[M+H]+	Isovitexin-8-O-xyloside	Flavonoids	Flavonoid carbonoside	-	2	2.51457e+06	1.45517e+06	1713600	2.89707e+06	2.98503e+06	0	0	0	0	0
Lmnp003080	565.16	433.11	564.148	C26H28O14	[M+H]+	Hispidulin-8-C-(2''-O-xylosyl)xyloside	Flavonoids	Flavonoid carbonoside	-	2	30923.3	22331.7	19623	35514.3	32760.3	0	0	0	0	0
pmp000237	579.13	283.06	578.127	C26H26O15	[M+H]+	Apigenin-6-C-(2''-glucuronyl)xyloside	Flavonoids	Flavonoid carbonoside	-	3	131252	106695	158830	186973	175705	0	0	0	0	0
Lmpp003930	579.15	271.06	578.142	C30H26O12	[M+H]+	Apigenin-7-O-(6''-p-Coumaryl)glucoside	Flavonoids	Flavones	-	2	176998	196747	174783	261560	228910	0	0	0	0	0
mws0047	579.17	271.07	578.164	C27H30O14	[M+H]+	Apigenin-7-O-neohesperidoside (Rhoifolin)*	Flavonoids	Flavones	17306-46-6	3	13638.3	19502	15263	26334.7	22414.7	0	0	0	0	0
Lmgp004474	579.17	271.06	578.164	C27H30O14	[M+H]+	Genistein-7-O-galactoside-rhamnose	Flavonoids	Isoflavones	-	3	179130	174027	164090	238067	238603	0	0	0	0	0
pme0368	579.17	271.01	578.164	C27H30O14	[M+H]+	Apigenin-7-O-rutinoside (Isorhoifolin)*	Flavonoids	Flavones	552-57-8	3	146968	155497	159967	215967	224890	0	0	0	0	0
pme2493	579.17	287.1	578.164	C27H30O14	[M+H]+	Kaempferol-3,7-O-dirhamnoside (Kaempferitrin)	Flavonoids	Flavonols	482-38-2	3	432333	440950	417913	499237	576530	0	0	0	0	0
pme3227	579.17	433	578.164	C27H30O14	[M+H]+	Vitexin-2''-O-rhamnoside	Flavonoids	Flavonoid carbonoside	64820-99-1	1	213510	127884	179717	250493	272353	0	0	0	0	0
Lmyp004081	579.17	313.07	578.164	C27H30O14	[M+H]+	Isovitexin-2''-O-rhamnoside	Flavonoids	Flavonoid carbonoside	-	3	77256.7	55673	59040.3	78475.7	93927	0	0	0	0	0
Lmcn003163	579.08	289.07	580.085	C28H20O14	[M-H]-	Epitheaflavic acid-3-O-Gallate	Flavonoids	Flavanols	34218-97-8	3	330027	457670	242310	363997	353413	0	0	0	0	0
Zmjp003179	581.15	449.11	580.142	C26H28O15	[M+H]+	Orientin-2''-O-xyloside	Flavonoids	Flavonoid carbonoside	-	2	365780	225497	391570	389860	428983	0	0	0	0	0
pmb0631	581.15	515.4	580.143	C26H28O15	[M+H]+	orientin-6-C-arabinoside	Flavonoids	Flavonoid carbonoside	-	3	115769	120587	99576.3	119310	117227	0	0	0	0	0
pmb0636	581.15	431.3	580.143	C26H28O15	[M+H]+	Orientin-7-O-arabinoside	Flavonoids	Flavonoid carbonoside	-	2	98910.3	104133	89814.7	95203.7	99715	0	0	0	0	0
pmp000238	581.15	383.07	580.143	C26H28O15	[M+H]+	Luteolin-6-C-arabinoside-7-O-glucoside	Flavonoids	Flavonoid carbonoside	-	2	83759	69231	126291	146747	128983	0	0	0	0	0
Lmnp002413	595.17	449.11	594.158	C27H30O15	[M+H]+	Luteolin-6-C-rhamnoside-7-O-glucoside	Flavonoids	Flavonoid carbonoside	-	3	88601.3	79097.3	52077.7	79230	70785.3	0	0	0	0	0
Lmsn002815	593.15	285.04	594.158	C27H30O15	[M-H]-	Kaempferol-3-O-rutinoside(Nicotiflorin)*	Flavonoids	Flavonols	17650-84-9	3	238265	461070	486037	286127	128237	0	0	0	0	-1.16
Lmlp002990	595.17	313.07	594.158	C27H30O15	[M+H]+	Isosaponarin(Isovitexin-4'-O-glucoside)	Flavonoids	Flavonoid carbonoside	19416-87-6	2	190760	124527	114329	210343	193107	0	0	0	0	0
pmp000593	595.17	449.1	594.158	C27H30O15	[M+H]+	Luteolin-7-O-rutinoside*	Flavonoids	Flavones	3563-98-2	3	808853	799857	534113	852507	877787	0	0	0	0	0
Zmcp003989	595.16	287.05	594.158	C27H30O15	[M+H]+	Kaempferol-3-O-rhamnosyl(1→2)glucoside	Flavonoids	Flavonols	-	1	3771200	3064200	2.23923e+06	2.83627e+06	2.61553e+06	0	0	0	0	0
Zmjp003291	595.17	433.12	594.158	C27H30O15	[M+H]+	Vitexin-2''-O-galactoside	Flavonoids	Flavonoid carbonoside	-	1	503813	303553	236633	387617	330863	0	0	0	0	0
mws1073	595.17	457.2	594.158	C27H30O15	[M+H]+	Apigenin-6,8-di-C-glucoside (Vicenin-2)	Flavonoids	Flavonoid carbonoside	23666-13-9	2	507870	486533	312587	510540	440010	0	0	0	0	0
Wmkp002590	595.19	127.04	594.158	C27H30O15	[M+H]+	5,7-Dihydroxy-4-methoxyflavone-3-O-xylose-(1-6)-glucose	Flavonoids	Flavones	-	3	196570	223420	134439	206387	192490	0	0	0	0	0
pmp001106	595.17	577.16	594.158	C27H30O15	[M+H]+	Vitexin-2''-O-glucoside	Flavonoids	Flavonoid carbonoside	61360-94-9	2	134280	117831	90548.3	118051	121778	0	0	0	0	0
Lmtp004044	597.14	303.04	596.138	C26H28O16	[M+H]+	Quercetin-3-O-apiosyl(1→2)galactoside	Flavonoids	Flavonols	-	3	112189	124528	42552.3	126535	83780	0	0	0	0	0
Lmjp002596	597.14	303.05	596.138	C26H28O16	[M+H]+	Quercetin-3-O-sambubioside	Flavonoids	Flavonols	83048-35-5	3	116554	112472	41206.3	127147	77936.7	0	0	0	0	0
mws1519	595.17	287.06	596.174	C27H32O15	[M-H]-	Eriodictyol-7-O-Rutinoside (Eriocitrin)	Flavonoids	Flavanones	13463-28-0	3	4302.87	13233	7940.9	6018.5	8394.47	0	0	0	0	0
Lmyn004037	601.12	439.09	602.127	C28H26O15	[M-H]-	"Eriodictyol-7-O-(6""-O-galloyl)glucoside"	Flavonoids	Flavanones	-	2	120722	62417.7	182843	109399	107702	0	0	0	0	0
Lmmp000897	611.14	287.05	610.132	C30H26O14	[M+H]+	Gallocatechin-(4α→8)-gallocatechin	Flavonoids	Flavanols	-	3	339930	424897	462970	508720	398343	0	0	0	0	0
Hmpp002612	611.16	287.05	610.153	C27H30O16	[M+H]+	Luteolin-7-O-gentiobioside*	Flavonoids	Flavones	-	3	583010	872833	704037	633570	565853	0	0	0	0	0
Lmmp003091	611.16	303.05	610.153	C27H30O16	[M+H]+	Quercetin-3-O-(4''-O-glucosyl)rhamnoside*	Flavonoids	Flavonols	59262-54-3	3	3392000	4.93217e+06	4246000	3.59043e+06	3158600	0	0	0	0	0
pmn001583	609.15	300	610.153	C27H30O16	[M-H]-	Quercetin-3-O-robinobioside*	Flavonoids	Flavonols	52525-35-6	1	2489400	2919000	3.00627e+06	2265000	1967700	0	0	0	0	0
MWSHY0067	611.16	303.05	610.153	C27H30O16	[M+H]+	Quercetin-3-O-rutinoside (Rutin)	Flavonoids	Flavonols	153-18-4	1	3629000	4.78957e+06	4.44217e+06	3227400	2.81043e+06	0	0	0	0	0
Lmjp002461	611.16	303.05	610.153	C27H30O16	[M+H]+	Quercetin-3-O-neohesperidoside*	Flavonoids	Flavonols	117611-67-3	1	460020	444820	427430	323150	435187	0	0	0	0	0
pmb0711	611.16	303.1	610.153	C27H30O16	[M+H]+	Quercetin-7-O-rutinoside*	Flavonoids	Flavonols	147714-62-3	3	3.12763e+06	4.86007e+06	4669600	3.94627e+06	3101200	0	0	0	0	0
Zmjp003031	611.16	449.11	610.153	C27H30O16	[M+H]+	orientin-2''-O-galactoside	Flavonoids	Flavonoid carbonoside	-	3	88069.7	149033	137353	112876	103516	0	0	0	0	0
Zmhp002409	611.16	491.12	610.153	C27H30O16	[M+H]+	IsoLuteolin-6,8-di-C-glucoside	Flavonoids	Flavonoid carbonoside	-	3	20189.7	12625.5	17232.3	14923.9	16259.3	0	0	0	0	0
pmb0665	611.16	465.1	610.153	C27H30O16	[M+H]+	orientin-7-O-glucoside	Flavonoids	Flavonoid carbonoside	-	3	111760	162063	132271	111203	103908	0	0	0	0	0
Lmsp004166	611.16	303.05	610.153	C27H30O16	[M+H]+	Quercetin-3-O-glucoside-7-O-rhamnoside	Flavonoids	Flavonols	-	1	3.04493e+06	4.51707e+06	4258600	3.28933e+06	3315300	0	0	0	0	0
Zmxp003107	611.16	287.06	610.153	C27H30O16	[M+H]+	Luteolin-7,3'-di-O-glucoside*	Flavonoids	Flavones	52187-80-1	3	91121	104564	139563	116620	77061.7	0	0	0	0	0
Lmbp002592	611.16	287.05	610.153	C27H30O16	[M+H]+	Kaempferol-3,7-di-O-glucoside	Flavonoids	Flavonols	-	3	650960	1.11796e+06	719517	693800	567467	0	0	0	0	0
Lmbp002336	611.16	303.05	610.153	C27H30O16	[M+H]+	Quercetin-3-O-(2''-O-rhamnosyl)galactoside	Flavonoids	Flavonols	-	2	253397	257437	149413	339793	229920	0	0	0	0	0
pmp000126	611.16	593.2	610.153	C27H30O16	[M+H]+	Luteolin-6,8-di-C-glucoside	Flavonoids	Flavonoid carbonoside	29428-58-8	2	46895	52809.7	28458.7	47671	48165.7	0	0	0	0	0
HJAP024	611.16	593.15	610.154	C27H30O16	[M+H]+	Kaempferol-6,8-di-C-glucoside	Flavonoids	Flavonoid carbonoside	-	2	24039.7	20889.7	19230.3	25387.7	19197	0	0	0	0	0
MWSslk148	611.16	303.06	610.52	C27H30O16.xH2O	[M+H]+	Rutin hydrate	Flavonoids	Flavanols	207671-50-9	3	42311.3	44001.3	50872	41418	41109.7	0	0	0	0	0
Lmsp004721	625.18	317.07	624.169	C28H32O16	[M+H]+	Tamarixetin-3-O-glucoside-7-O-rhamnoside	Flavonoids	Flavonols	-	3	13521.6	19957.3	11401	17143.3	13744.3	0	0	0	0	0
MWSHY0135	625.18	317.08	624.169	C28H32O16	[M+H]+	Narcissin	Flavonoids	Flavonols	604-80-8	3	15161.1	21256.3	6895.97	18668	12678.8	0	0	0	0	0
MWSHY0064	625.17	317.07	624.169	C28H32O16	[M+H]+	Isorhamnetin-3-O-neohespeidoside	Flavonoids	Flavonols	55033-90-4	3	16234	23792.3	10109	16588	14007.3	0	0	0	0	0
Lmmp002463	625.18	317.07	624.169	C28H32O16	[M+H]+	Sexangularetin-3-O-glucoside-7-O-rhamnoside	Flavonoids	Flavonols	-	3	11570.7	14641	7473.97	22929.3	15426.7	0	0	0	0	0
pmp001311	627.16	303.1	626.148	C27H30O17	[M+H]+	6-Hydroxykaempferol-7,6-O-Diglucoside*	Flavonoids	Flavonols	-	3	44874	66608	53073.3	38412	38022.3	0	0	0	0	0
pmp001310	627.16	303.1	626.148	C27H30O17	[M+H]+	6-Hydroxykaempferol-3,6-O-Diglucoside*	Flavonoids	Flavonols	-	3	53700.7	65797	84979.3	85837.3	63857.3	0	0	0	0	0
Zmhp102730	627.16	303.05	626.148	C27H30O17	[M+H]+	6-Hydroxykaempferol 3,6-Diglucoside	Flavonoids	Flavonols	-	3	31020.7	30406.7	64102	28520	35457.3	0	0	0	0	0
Zmdp003457	627.16	319.05	626.148	C27H30O17	[M+H]+	Myricetin-3-O-galactoside-3'-O-rhamnoside	Flavonoids	Flavonols	-	3	40050	38174.3	23656.3	35233.3	28455.7	0	0	0	0	0
Zmcp002666	627.14	303.05	626.148	C27H30O17	[M+H]+	Quercetin3,7-diglucoside	Flavonoids	Flavonols	-	3	15109.3	16672.1	21049.7	18154	12387.2	0	0	0	0	0
Xmyp004678	727.21	287.05	726.201	C32H38O19	[M+H]+	Kaempferol-3-O-(2-O-Xylosyl-6-O-Rhamnosyl)Glucoside	Flavonoids	Flavonols	-	3	52858.3	44600	40857.3	52379.7	43523	0	0	0	0	0
Lmpp003268	757.22	287.06	756.211	C33H40O20	[M+H]+	Kaempferol-3-O-rutinoside-7-O-glucoside	Flavonoids	Flavonols	-	2	1.27572e+06	2.06897e+06	2.26443e+06	1824000	1502800	0	0	0	0	0
pmp001105	757.22	287.06	756.211	C33H40O20	[M+H]+	Kaempferol-3-O-neohesperidoside-7-O-glucoside	Flavonoids	Flavonols	-	2	1076950	986127	545720	1.05552e+06	843597	0	0	0	0	0
Hmcp001329	759.2	303.05	758.191	C32H38O21	[M+H]+	Quercetin-3-O-xylosyl(1→2)glucosyl(1→2)glucoside	Flavonoids	Flavonols	-	3	37989.7	34775	30735	38406.3	27711	0	0	0	0	0
Zmcn004206	771.18	609.14	772.185	C36H36O19	[M-H]-	kaempferol-3-caffeoyldiglucoside	Flavonoids	Flavonols	-	2	11295.8	11475	6505.6	13229.4	7199.2	0	0	0	0	0
pmp001314	773.21	627.2	772.206	C33H40O21	[M+H]+	6-Hydroxykaempferol-3-O-rutinoside-6-O-glucoside	Flavonoids	Flavonols	-	2	20244.7	29177	29756	25517	27006.7	0	0	0	0	0
Lmmp002334	773.21	303.05	772.206	C33H40O21	[M+H]+	Quercetin-3-O-rutinoside-7-O-glucoside	Flavonoids	Flavonols	-	2	222717	259743	128813	281967	219410	0	0	0	0	0
Lmsp002982	773.21	303.05	772.206	C33H40O21	[M+H]+	Quercetin-3-O-sophoroside-7-O-rhamnoside	Flavonoids	Flavonols	-	2	239013	222163	126423	220770	172533	0	0	0	0	0
Lmwp003888	773.21	287.06	772.206	C33H40O21	[M+H]+	Kaempferol-3-O-sophoroside-7-O-glucoside	Flavonoids	Flavonols	-	2	231060	204573	175063	256677	212310	0	0	0	0	0
Lmmp002755	773.21	303.05	772.206	C33H40O21	[M+H]+	Quercetin-7-O-rutinoside-4'-O-glucoside	Flavonoids	Flavonols	-	2	1702700	1.91077e+06	2.41287e+06	1.79503e+06	1.86393e+06	0	0	0	0	0
pmb2947	865.2	407.1	866.206	C45H38O18	[M-H]-	Catechin-catechin-catechin	Flavonoids	Flavanols	-	3	1.01708e+06	1.11973e+06	927147	1.04321e+06	1193520	0	0	0	0	0
Cwjp002681	919.23	287.06	918.243	C42H46O23	[M+H]+	Kaempferol-3-O-(2'''-p-Coumaroyl)sophoroside-7-O-Glucoside	Flavonoids	Flavonols	-	2	845697	882857	726103	748670	619740	0	0	0	0	0
Lmwp004293	935.25	303.05	934.238	C42H46O24	[M+H]+	Quercetin-3-O-(2'''-O-p-coumaroyl)sophoroside-7-O-glucoside	Flavonoids	Flavonols	-	2	83877.7	91369.3	104599	90779.3	84373.3	0	0	0	0	0
pmb3012	461.11	299.2	462.116	C22H22O11	[M-H]-	Chrysoeriol-7-O-glucoside	Flavonoids	Flavones	19993-32-9	3	48733	38347.3	31101.3	17426.7	33247.7	0	0	-1.4836	0	0
mws1454	477.14	315	478.148	C23H26O11	[M-H]-	Persicoside	Flavonoids	Flavanones	28978-03-2	2	14199.5	9	25057	16253	26136.3	-4.20364	0	0	0	0
mws0045	449.11	303.05	448.101	C21H20O11	[M+H]+	Quercetin-3-O-rhamnoside(Quercitrin)	Flavonoids	Flavonols	522-12-3	3	5396.3	9	3519.8	1946.1	495.133	-4.99798	0	0	0	0
pmf0472	565.16	271.1	564.148	C26H28O14	[M+H]+	Apiin	Flavonoids	Flavones	26544-34-3	3	54639.3	31861	25683	34128.7	52911.3	0	-1.08913	0	0	0
Lmmp003266	683.15	303.05	682.138	C29H30O19	[M+H]+	Quercetin-3-O-(2''-malonyl)glucoside-7-O-arabinoside	Flavonoids	Flavonols	-	2	20775.7	22766.3	9207.17	24128	14346.8	0	-1.17407	0	0	0
Lmwp005248	903.26	287.06	902.248	C42H46O22	[M+H]+	Kaempferol-3-O-(6'''-p-Coumaroyl)glucosyl-(1→2)-Glucoside-7-O-Rhamnoside	Flavonoids	Flavonols	-	1	180280	92523	75766.3	102423	176313	0	-1.25061	0	0	0
MWSHY0102	303.05	229.05	302.043	C15H10O7	[M+H]+	Morin	Flavonoids	Flavonols	480-16-0	2	4336.93	6804.87	1808.33	4051.2	3872.5	0	-1.26202	0	0	0
Hmcp002207	479.12	317.06	478.111	C22H22O12	[M+H]+	Isorhamnetin-7-O-glucoside (Brassicin)	Flavonoids	Flavonols	6743-96-0	3	75535	52540.7	30312.3	62305.7	43334.3	0	-1.31724	0	0	0
Hmmp003156	595.16	313.07	594.158	C27H30O15	[M+H]+	Isovitexin-7-O-glucoside(Saponarin)	Flavonoids	Flavonoid carbonoside	20310-89-8	2	173693	123123	67909	139443	130630	0	-1.35487	0	0	0
HJAP020	613.15	289.07	612.169	C27H32O16	[M+H]+	Eriodictyol-5,3'-Di-O-glucoside	Flavonoids	Flavanones	-	3	383943	307377	137037	443533	316410	0	-1.48633	0	0	0
HJAP136	919.27	303.05	918.264	C39H50O25	[M+H]+	Quercetin-3-O-(2''-O-rhamnosyl)rutinoside-7-O-glucoside	Flavonoids	Flavonols	-	3	114323	117762	36270.7	94456.3	60300.3	0	-1.65624	0	0	0
Lmhp002374	919.27	303.05	918.264	C39H50O25	[M+H]+	Quercetin-3-O-glucosyl(1→4)rhamnoside-7-O-rutinoside	Flavonoids	Flavonols	-	3	114323	117762	36270.7	94456.3	60300.3	0	-1.65624	0	0	0
mws1068	285.04	151	286.048	C15H10O6	[M-H]-	Kaempferol (3,5,7,4'-Tetrahydroxyflavone)	Flavonoids	Flavonols	520-18-3	1	42940	40946.3	12075.3	21022.7	23284.3	0	-1.83027	-1.03038	0	0
mws4183	433.08	300.03	434.085	C20H18O11	[M-H]-	Quercetin-3-O-arabinoside (Guaijaverin)	Flavonoids	Flavonols	22255-13-6	3	34933.7	26480	4902.67	17474.5	15627.9	0	-2.83298	0	0	0
pmb0660	757.2	147.1	756.19	C36H36O18	[M+H]+	Isoorientin-7-O-(6''-p-coumaroyl)glucoside	Flavonoids	Flavonoid carbonoside	-	2	46777.3	25715.3	7232.73	22359.7	23295.3	0	-2.6932	-1.06491	-1.00577	0
NK10256198	285.04	257.05	286.048	C15H10O6	[M-H]-	3,5,7,2'-Tetrahydroxyflavone; Datiscetin	Flavonoids	Flavones	480-15-9	2	37766.7	35172	8703.27	19446.3	17393.7	0	-2.11748	0	-1.11855	0
Zmhp003113	903.26	147.04	902.248	C42H46O22	[M+H]+	Vitexin-2''-O-(6'''-p-coumaroyl)glucoside-4'-O-glucoside	Flavonoids	Flavonoid carbonoside	-	2	816307	728023	104641	449197	365390	0	-2.96366	0	-1.15967	0
pmp000113	389.12	359.08	388.116	C20H20O8	[M+H]+	5-Hydroxy-6,7,8,3',4'-pentamethoxyflavone	Flavonoids	Flavones	2174-59-6	3	3923.53	1372.5	1553.53	1888.22	1132.6	0	0	0	-1.79251	0
Lmmn003748	359.15	180.08	360.157	C20H24O6	[M-H]-	Isolariciresinol	Lignans and Coumarins	Lignans	548-29-8	3	1435.8	3052.9	5395.4	7901.27	6003.93	0	1.90988	0	2.06406	0
Lmdn004267	357.13	151.04	358.142	C20H22O6	[M-H]-	Epipinoresinol*	Lignans and Coumarins	Lignans	24404-50-0	1	13493.6	44518	66071.3	79788.3	49764	1.11458	2.29175	2.5639	1.88283	0
mws0097	357.13	151.04	358.142	C20H22O6	[M-H]-	Pinoresinol*	Lignans and Coumarins	Lignans	487-36-5	1	15403.1	50690.7	70181.7	92379	50115.3	0	2.18787	2.58434	1.70203	0
Lmtn002596	521.2	359.14	522.21	C26H34O11	[M-H]-	Dihydrodehydrodiconiferyl alcohol-4-O-glucoside	Lignans and Coumarins	Lignans	-	3	108208	174540	420070	147242	250590	0	1.95682	0	1.21152	0
HX1364	355.1	163.04	354.095	C16H18O9	[M+H]+	isoscopoletin-glucoside	Lignans and Coumarins	Coumarins	-	1	156172	76504.7	851353	109455	97239	0	2.44662	0	0	0
HX1341	163.04	89.04	162.032	C9H6O3	[M+H]+	7-hydroxy-2H-1-benzopyran-2-one	Lignans and Coumarins	Coumarins	-	3	3.06134e+06	2149300	12179900	3724900	3888900	0	1.99227	0	0	0
Lmmn002274	521.2	359.15	522.21	C26H34O11	[M-H]-	Isolariciresinol-9'-O-glucoside	Lignans and Coumarins	Lignans	63358-12-3	2	114659	142300	379513	118993	214773	0	1.7268	0	0	0
pmn001370	681.24	519.19	682.247	C32H42O16	[M-H]-	Pinoresinol-4,4'-O-di-O-glucoside	Lignans and Coumarins	Lignans	63902-38-5	2	61185.3	57232.7	179100	48352	94823.7	0	1.54951	0	0	0
mws1014	209.04	149.1	208.037	C10H8O5	[M+H]+	Fraxetin (7,8-Dihydroxy-6-methoxycoumarin)	Lignans and Coumarins	Coumarins	574-84-5	3	15079.7	25560.3	35961.7	8422.83	12457	0	1.25385	0	0	0
Lmtn003096	523.21	361.14	524.226	C26H36O11	[M-H]-	Secoisolariciresinol 4-O-glucoside	Lignans and Coumarins	Lignans	-	3	51875	108642	117336	67619	74739.7	1.041	1.17753	0	0	0
pmn001492	187.1	123.1	188.041	C11H8O3	[M-H]-	Ayapin	Lignans and Coumarins	Coumarins	494-56-4	2	22123.3	19115.3	45177.3	20983.3	25275.7	0	1.03003	0	0	0
Lhhp102923	327.16	137.06	326.152	C20H22O4	[M+H]+	(7'R,8'R)-7'8'-dihydro-7'-(5'-hydroxy-3'-methoxphenyl)-3-methoxy-8'-methyl-1-(E)-propenylbenzof-uran	Lignans and Coumarins	Lignans	-	3	16619	24107.7	15231	23592	15917.7	0	0	0	0	0
pmb0382	339.09	177.2	338.079	C19H14O6	[M+H]+	O-Feruloyl 4-hydroxycoumarin	Lignans and Coumarins	Coumarins	-	3	119712	157735	75045.3	184187	113716	0	0	0	0	0
Lhzp102808	355.1	163.04	354.11	C20H18O6	[M+H]+	Sesamin	Lignans and Coumarins	Lignans	607-80-7	1	256280	110347	790280	166223	157605	0	0	0	0	0
mad1424	427.05	295.05	426.043	C17H14O13	[M+H]+	Ditartaroyl-hydroxycoumarin	Lignans and Coumarins	Coumarins	-	3	112243	85924.7	160523	106559	120128	0	0	0	0	0
Cmsn002371	491.19	327.12	492.2	C25H32O10	[M-H]-	Isolariciresinol-9-O-xyloside	Lignans and Coumarins	Lignans	-	2	15398	16654.3	8110.03	18509.7	12407.1	0	0	0	0	0
pmp000682	538.22	359.14	520.168	C26H32O11	[M+NH4]+	Matairesinol-4'-O-glucoside (Matairesinoside)	Lignans and Coumarins	Lignans	23202-85-9	3	17906.7	17450.3	15713.7	18445	14227.3	0	0	0	0	0
Lmmn003320	521.2	371.15	522.21	C26H34O11	[M-H]-	5'-Methoxyisolariciresinol-9'-O-xyloside	Lignans and Coumarins	Lignans	-	3	3088.33	6835.4	13733.2	4024.97	3907.87	0	0	0	0	0
Lmjp101401	535.2	287.05	534.189	C30H30O9	[M+H]+	Bismurrangatin	Lignans and Coumarins	Coumarins	-	2	190647	161797	296307	211977	213677	0	0	0	0	0
Hmln002100	535.18	373.13	536.189	C26H32O12	[M-H]-	Nortrachelogenin-4-O-glucoside	Lignans and Coumarins	Lignans	33464-78-7	2	26687.7	33194	42946.7	29005.3	34683.3	0	0	0	0	0
pmn001375	535.18	373.13	536.189	C26H32O12	[M-H]-	1-Hydroxypinoresinol-1-O-Glucoside	Lignans and Coumarins	Lignans	81495-71-8	2	32678	40351	63317.3	46643.3	45095.3	0	0	0	0	0
Zmdn003480	537.2	375.15	538.205	C26H34O12	[M-H]-	Cycloolivil-6-O-glucoside	Lignans and Coumarins	Lignans	-	2	86280.7	95900.3	85029.3	82251.7	81330.3	0	0	0	0	0
Lmdn001925	537.2	375.15	538.205	C26H34O12	[M-H]-	Olivil-4'-O-glucoside	Lignans and Coumarins	Lignans	76880-93-8	2	87718.7	101997	96292.3	84487.7	86307.3	0	0	0	0	0
pmn001371	549.2	387.15	550.205	C27H34O12	[M-H]-	Eucommin A	Lignans and Coumarins	Lignans	99633-12-2	2	19685.3	24760.3	26619.3	21679.3	17546	0	0	0	0	0
Rfmb25702	561.2	357.13	562.205	C28H34O12	[M-H]-	Pinoresinol-4-O-(6''-acetyl)glucoside	Lignans and Coumarins	Lignans	-	1	3.48533e+06	4.30447e+06	2878000	3248300	4.03577e+06	0	0	0	0	0
mws1077	355.1	193.05	354.095	C16H18O9	[M+H]+	Scopoletin-7-O-glucoside (Scopolin)	Lignans and Coumarins	Coumarins	531-44-2	3	89427	49550	157940	37935	88852.3	0	0	-1.23718	0	0
pmn001378	519.19	357.14	520.194	C26H32O11	[M-H]-	Pinoresinol-4-O-glucoside	Lignans and Coumarins	Lignans	41607-20-9	1	3.63227e+06	3.69597e+06	1674300	3.74007e+06	2407200	0	-1.11731	0	0	0
Zmjn003263	191.03	81.03	192.042	C10H8O4	[M-H]-	6,8-Dihydroxy-3-methylisocoumarin	Lignans and Coumarins	Coumarins	1204-37-1	2	25475	32838	5870.6	33686.7	18975.3	0	-2.1175	0	0	0
mws0987	161.06	115	160.052	C10H8O2	[M+H]+	6-MethylCoumarin	Lignans and Coumarins	Coumarins	92-48-8	2	30404.3	31675	9	23304.3	19231.7	0	-11.7221	0	0	0
Lmhp010757	506.32	365.31	505.317	C25H48NO7P	[M+H]+	LysoPE 20:2*	Lipids	LPE	-	2	9	49029.7	34976.7	71341	60753	1.34763	11.9242	12.9525	12.7207	0
Lmhp010334	517.34	263.24	516.33	C27H48O9	[M+H]+	2-Linoleoylglycerol-1-O-glucoside*	Lipids	Glycerol ester	-	3	9	1506.73	1715.4	1765.8	1122.06	1.66484	7.5744	7.61618	6.962	0
Lmhp010573	517.34	263.24	516.33	C27H48O9	[M+H]+	1-Linoleoylglycerol-3-O-glucoside*	Lipids	Glycerol ester	-	3	9	1506.73	1715.4	1765.8	1122.06	1.66484	7.5744	7.61618	6.962	0
Zmyn004732	293.21	185.12	294.219	C18H30O3	[M-H]-	2R-hydroxy-9Z,12Z,15Z-octadecatrienoic acid	Lipids	Free fatty acids	-	1	3604.3	16568.9	132563	38217.4	80827.5	3.70849	5.20081	3.40644	4.48705	0
Lmbn003970	329.23	211.14	330.241	C18H34O5	[M-H]-	9,12,13-TriHOME; 9(S),12(S),13(S)-Trihydroxy-10(E)-octadecenoic acid	Lipids	Free fatty acids	97134-11-7	2	9579.8	17541.7	108052	25284.2	125546	0	3.49558	0	3.71207	0
pmb0889	279.23	95.1	278.225	C18H30O2	[M+H]+	Punicic acid (9Z,11E,13Z-octadecatrienoic acid)	Lipids	Free fatty acids	544-72-9	3	31099.3	81488.3	288353	86864.7	406438	1.15009	3.21288	1.48189	3.70808	0
pmn001694	329.23	229.15	330.241	C18H34O5	[M-H]-	9,10,13-Trihydroxy-11-Octadecenoic Acid	Lipids	Free fatty acids	29907-57-1	3	6359.33	13336	66154.3	18788.8	79213	13.5994	3.37889	1.56293	3.63879	0
Zmyn004449	309.21	171.1	310.214	C18H30O4	[M-H]-	9-Hydroxy-12-oxo-10(E),15(Z)-octadecadienoic acid	Lipids	Free fatty acids	-	2	2007.47	3031.57	6831.7	2007.53	16876.7	0	0	0	3.07158	3.07
pmb2804	311.1	171.3	312.23	C18H32O4	[M-H]-	13S-Hydroperoxy-9Z,11E-octadecadienoic acid	Lipids	Free fatty acids	33964-75-9	3	1637.03	3476.47	8875.97	3190.7	13317.3	5.83918	2.43882	0	3.02415	0
pmn001689	311.22	223.17	312.23	C18H32O4	[M-H]-	9-Hydroxy-12-oxo-15(Z)-octadecenoic acid	Lipids	Free fatty acids	-	3	1770.87	2391.73	9774.97	2557.53	9247.63	0	2.46464	0	2.38463	1.85
pma1303	492.31	184.07	491.301	C24H46NO7P	[M+H]+	LysoPC 16:2*	Lipids	LPC	-	3	22324	19941	148920	42433.7	89113.3	0	2.73787	0	1.99705	0
pmb0863	492.31	184.07	491.301	C24H46NO7P	[M+H]+	LysoPC 16:2	Lipids	LPC	-	1	21671.3	26419.7	144866	35698	85801	0	2.74086	0	1.98521	0
Lmbn007891	313.24	183.14	314.246	C18H34O4	[M-H]-	Hydroxy ricinoleic acid	Lipids	Free fatty acids	-	3	2411.5	4094.37	11560.2	5345	9503.63	0	2.26117	1.14826	1.97855	0
Rfmb091	295.23	195.14	296.235	C18H32O3	[M-H]-	9S-Hydroxy-10E,12Z-octadecadienoic acid	Lipids	Free fatty acids	15514-85-9	3	18517.3	43546.3	68760	32170.3	53916.3	2.50443	1.89269	0	1.54185	0
pmb0865	518.32	184.07	517.317	C26H48NO7P	[M+H]+	LysoPC 18:3(2n isomer)*	Lipids	LPC	-	1	3180300	2554900	1.52033e+07	4.69657e+06	8.88577e+06	0	2.25715	0	1.48233	0
pmp001270	494.32	184.07	493.317	C24H48NO7P	[M+H]+	LysoPC 16:1*	Lipids	LPC	76790-27-7	1	258903	304670	551470	490363	674710	0	1.09087	0	1.38185	0
Hmqp005411	297.24	81.07	296.234	C18H32O3	[M+H]+	9-Oxo-12Z-Octadecenoic acid	Lipids	Free fatty acids	112543-32-5	2	22529.3	46548	94987.3	52200.3	57856.3	2.12603	2.07593	1.21225	1.36067	0
pmb2787	293.21	275.1	294.219	C18H30O3	[M-H]-	9-Oxo-10E,12Z-octadecadienoic acid	Lipids	Free fatty acids	54232-59-6	3	4055.47	17702.7	7498.2	6414.47	9547.4	2.20069	0	0	1.23524	0
pmp001271	679.39	263.24	678.383	C33H58O14	[M+H]+	1-Linoleoyl-sn-glycerol-diglucoside	Lipids	Free fatty acids	-	2	926.523	2784.23	5803.13	1776.5	1890.1	1.0526	2.64693	0	1.02856	0
Lmbn005662	295.23	171.1	296.235	C18H32O3	[M-H]-	9(10)-EpOME;(9R,10S)-(12Z)-9,10-Epoxyoctadecenoic acid	Lipids	Free fatty acids	16833-56-0	3	3277.27	19392.1	30549.5	10350.5	17962.6	1.21494	3.22058	1.65914	0	0
Lmhp008744	677.37	261.22	676.367	C33H56O14	[M+H]+	1-α-Linolenoyl-glycerol-2,3-di-O-glucoside*	Lipids	Glycerol ester	-	2	2977.37	7423.7	21163.3	5557.57	4791.03	1.54513	2.82946	0	0	0
Rfmb087	311.22	293.21	312.23	C18H32O4	[M-H]-	9-Hydroxy-13-oxo-10-octadecenoic Acid	Lipids	Free fatty acids	-	3	4380.43	8095.2	25373	7402.03	28387.5	0	2.53415	0	0	0
Lmhp009590	508.34	184.07	507.332	C25H50NO7P	[M+H]+	LysoPC 17:1	Lipids	LPC	-	1	80143	97994.7	456420	95497.7	137243	0	2.50971	0	0	0
Lmhp010908	536.37	184.07	535.364	C27H54NO7P	[M+H]+	LysoPC 19:1	Lipids	LPC	-	2	23194.7	25999	131106	25776.3	36836.7	0	2.49887	0	0	0
Lmhp008718	506.32	184.07	505.317	C25H48NO7P	[M+H]+	LysoPC 17:2	Lipids	LPC	-	2	27201.7	41609	118557	29434.7	46346	0	2.12381	0	0	0
Lmhp009129	482.32	184.07	481.317	C23H48NO7P	[M+H]+	LysoPC 15:0(2n isomer)*	Lipids	LPC	-	1	17928.7	13886.7	67695.3	20316.7	32061	0	1.91679	0	0	0
Lmbn005369	295.23	195.14	296.235	C18H32O3	[M-H]-	13(S)-HODE;13(S)-Hydroxyoctadeca-9Z,11E-dienoic acid	Lipids	Free fatty acids	10219-69-9	1	16911.3	38820	63416	31382	52998	1.04691	1.90686	0	0	0
Lmhp009769	466.29	325.27	465.286	C22H44NO7P	[M+H]+	LysoPE 17:1*	Lipids	LPE	-	2	20475.7	25359	68772.3	25077.7	28625.7	0	1.74792	0	0	0
Zmyn004676	293.21	113.1	294.219	C18H30O3	[M-H]-	17-Hydroxylinolenic acid	Lipids	Free fatty acids	-	2	8248.23	19146.7	26417.7	14386.1	17896.7	1.35759	1.67935	0	0	0
Lmhp009464	466.29	325.27	465.286	C22H44NO7P	[M+H]+	LysoPE 17:1(2n isomer)*	Lipids	LPE	-	2	21301	28572.3	67173.7	24770.3	28368	0	1.65697	0	0	0
mws0954	319.23	115.04	320.235	C20H32O3	[M-H]-	5-Hydroxy-6,8,11,14-eicosatetraenoic acid*	Lipids	Free fatty acids	70608-72-9	3	961.26	1589.43	3016.47	3284.63	2866.73	0	1.64986	0	0	0
Hmyn007168	483.27	255.23	484.278	C22H45O9P	[M-H]-	LysoPG 16:0	Lipids	Glycerol ester	-	3	1794.03	2565.43	5613.27	2938.77	3476.97	0	1.64563	0	0	0
Lmbn004685	311.22	223.17	312.23	C18H32O4	[M-H]-	5S,8R-DiHODE; (5S,8R,9Z,12Z)-5,8-Dihydroxyoctadeca-9,12-dienoate	Lipids	Free fatty acids	-	3	5554.13	9518.87	16933	8280.47	10978.8	0	1.6082	0	0	0
pmb2799	295.23	195.2	296.235	C18H32O3	[M-H]-	12,13-Epoxy-9-Octadecenoic Acid	Lipids	Free fatty acids	6799-85-5	1	2410.77	10479.5	7249.43	3971.27	4220.76	2.5649	1.58838	0	0	0
Hmqp005455	297.24	81.07	296.234	C18H32O3	[M+H]+	15(R)-Hydroxylinoleic Acid	Lipids	Free fatty acids	177931-23-6	2	32413.7	59286.3	96536.3	48930	57489.3	0	1.57447	0	0	0
MWS1900	215.13	153.13	216.136	C11H20O4	[M-H]-	Undecanedioic acid	Lipids	Free fatty acids	1852-04-6	3	18048.3	21062.7	51987.7	20435	26880.3	0	1.5263	0	0	0
Zmjn003398	227.13	183.14	228.136	C12H20O4	[M-H]-	2-Dodecenedioic acid	Lipids	Free fatty acids	6402-36-4	3	16443	24480.3	46069	18762.7	24656.7	0	1.48632	0	0	0
pmp001273	520.34	184.07	519.332	C26H50NO7P	[M+H]+	LysoPC 18:2*	Lipids	LPC	-	1	574907	647957	1.60623e+06	562407	802963	0	1.48228	0	0	0
Zmyn005252	285.24	239.24	286.251	C17H34O3	[M-H]-	3-Hydroxy-palmitic acid methyl ester	Lipids	Free fatty acids	51883-36-4	3	7418.37	8750.07	18641.3	20737.5	14828.4	0	1.32933	1.48307	0	0
pmb2406	510.36	184.07	509.348	C25H52NO7P	[M+H]+	LysoPC 17:0*	Lipids	LPC	50930-23-9	2	380777	314470	946160	406003	555267	0	1.31314	0	0	0
pmf0297	297.32	183.1	298.324	C20H42O	[M-H]-	1-Eicosanol	Lipids	Free fatty acids	629-96-9	3	9050.67	22132.7	21349.7	11621.2	13092	1.19881	1.23812	0	0	0
mws2623	281.25	281.25	282.256	C18H34O2	[M-H]-	11-Octadecanoic acid(Vaccenic acid)	Lipids	Free fatty acids	506-17-2	2	1.08256e+06	2.87203e+06	2.43613e+06	2409300	1.35672e+06	12.4886	1.17015	1.15417	0	0
Lmhp009526	515.32	261.22	514.314	C27H46O9	[M+H]+	2-α-Linolenoyl-glycerol-1-O-glucoside*	Lipids	Glycerol ester	-	2	6993.1	10345.4	15617.3	3420.43	6975.67	0	1.15914	-1.03175	0	1.03
pmb0854	518.32	184.07	517.317	C26H48NO7P	[M+H]+	LysoPC 18:3*	Lipids	LPC	-	1	2.36883e+06	2.13233e+06	5202700	2.20573e+06	3363400	0	1.13508	0	0	0
MWS2430	241.22	241.21	242.225	C15H30O2	[M-H]-	13-methylmyristic acid	Lipids	Free fatty acids	2485-71-4	2	87931.7	90697.7	189360	81586.7	100295	0	1.10668	0	0	0
Lmbn006210	305.25	59.01	306.256	C20H34O2	[M-H]-	Dihomo-gamma-linolenic acid; (8Z,11Z,14Z)-Icosatrienoic acid	Lipids	Free fatty acids	1783-84-2	2	2382.77	7555.23	2618.93	3110.63	2732.23	12.583	0	0	0	0
Lmbn006152	279.23	59.01	280.24	C18H32O2	[M-H]-	(9Z,11E)-Octadecadienoic acid	Lipids	Free fatty acids	2540-56-9	2	18578.7	38228.3	14006	21255	13301.3	12.2787	0	0	0	0
mws1491	279.23	279.23	280.24	C18H32O2	[M-H]-	Linoleic acid	Lipids	Free fatty acids	60-33-3	1	6.43847e+06	1.39413e+07	5.26017e+06	7.88147e+06	5.03067e+06	11.388	0	0	0	0
Lmhp011388	353.27	261.22	352.261	C21H36O4	[M+H]+	2-α-Linolenoyl-glycerol*	Lipids	Glycerol ester	55268-58-1	1	262156	594550	108057	205920	162963	6.29385	0	0	0	0
pmn001610	307.26	307.3	308.272	C20H36O2	[M-H]-	Eicosadienoic acid	Lipids	Free fatty acids	5598-38-9	2	125421	366017	103273	186238	92435.7	5.39295	0	0	0	-1.01
Lmbn005443	293.21	235.17	294.219	C18H30O3	[M-H]-	13-KODE; (9Z,11E)-13-Oxooctadeca-9,11-dienoic acid	Lipids	Free fatty acids	54739-30-9	3	2629.3	6737.77	2519	2178.13	2665.53	3.28922	0	0	0	0
Zmyn005384	299.26	253.26	300.266	C18H36O3	[M-H]-	2R-Hydroxyoctadecanoic Acid	Lipids	Free fatty acids	26633-48-7	1	26744	68034.3	40641.7	53652.3	37744	2.12	0	1.00443	0	0
Lmbn005923	277.22	59.01	278.225	C18H30O2	[M-H]-	Crepenynic acid	Lipids	Free fatty acids	2277-31-8	1	22565.3	60341	18119	29426.3	18554	1.49868	0	0	0	0
MWSmce692	277.22	59.01	278.225	C18H30O2	[M-H]-	γ-Linolenic Acid	Lipids	Free fatty acids	506-26-3	1	25707.7	90193.3	38657	40561	22600	1.40763	0	0	0	0
Lmhp012042	355.28	263.24	354.277	C21H38O4	[M+H]+	2-Linoleoylglycerol*	Lipids	Glycerol ester	3443-82-1	1	24942	73424	12604.2	23603.3	18814	1.34705	0	0	0	0
Zmpn003698	305.25	59.01	306.256	C20H34O2	[M-H]-	11,14,17-Eicosatrienoic acid	Lipids	Free fatty acids	17046-59-2	2	2382.77	7555.23	2618.93	3110.63	2732.23	1.29008	0	0	0	0
Lmbn009444	297.24	183.14	298.251	C18H34O3	[M-H]-	Ricinoleic acid	Lipids	Free fatty acids	141-22-0	2	11455.8	24008	25139.3	12319.5	15333.6	1.23367	0	0	0	0
Lmhp008513	677.37	261.22	676.367	C33H56O14	[M+H]+	2-α-Linolenoyl-glycerol-1,3-di-O-glucoside*	Lipids	Glycerol ester	-	1	2821.57	6335.9	12775	4964.07	5072.47	1.12359	0	0	0	0
mws0369	303.23	258.9	304.24	C20H32O2	[M-H]-	Arachidonic Acid	Lipids	Free fatty acids	506-32-1	1	198977	506383	108477	243307	116978	1.06743	0	0	0	-1.05653
Lmhp009190	679.39	263.24	678.383	C33H58O14	[M+H]+	2-Linoleoylglycerol-1,3-di-O-glucoside*	Lipids	Glycerol ester	-	2	788.427	2564.77	4132.7	2232.4	1728.83	1.01713	0	1.50155	0	0
Lmyn008503	143.11	143.11	144.115	C8H16O2	[M-H]-	Octanoic acid	Lipids	Free fatty acids	124-07-2	2	567460	520507	681607	542463	526087	0	0	0	0	0
MWS1816	183.14	183.14	184.146	C11H20O2	[M-H]-	10-Undecenoic acid	Lipids	Free fatty acids	112-38-9	3	22035	21114	23277	20024	20714.7	0	0	0	0	0
mws0752	185.15	185.16	186.162	C11H22O2	[M-H]-	Undecylic Acid	Lipids	Free fatty acids	112-37-8	2	655723	605857	771070	580103	629897	0	0	0	0	0
pmb2640	199.17	199.17	200.178	C12H24O2	[M-H]-	Dodecanoic acid (Lauric acid)	Lipids	Free fatty acids	143-07-7	2	262340	229090	260707	217280	238270	0	0	0	0	0
mws0119	227.2	227.2	228.209	C14H28O2	[M-H]-	Myristic Acid	Lipids	Free fatty acids	544-63-8	2	3.31943e+06	3588700	4002200	3145900	3246500	0	0	0	0	0
pme2827	239	223	240.245	C16H32O	[M-H]-	Palmitaldehyde	Lipids	Free fatty acids	629-80-1	3	2.15663e+07	19348000	20395000	1.96717e+07	21119000	0	0	0	0	0
MWS5231	243.16	181.16	244.167	C13H24O4	[M-H]-	Tridecanedioic acid	Lipids	Free fatty acids	505-52-2	1	128107	127293	133957	126150	128480	0	0	0	0	0
mws1488	255.23	237.22	256.24	C16H32O2	[M-H]-	Palmitic acid	Lipids	Free fatty acids	-	2	6208.7	5516	7166	5495	5475	0	0	0	0	0
MWSslk133	257.18	195.18	258.35	C14H26O4	[M-H]-	Tetradecanedioic acid	Lipids	Free fatty acids	821-38-5	1	11067.7	9839.07	20582.7	10283.1	13917.9	0	0	0	0	0
Hmsn000210	133.01	115.01	266.224	C17H30O2	[M-H]-	Methyl 7,10-hexadecadienoate	Lipids	Free fatty acids	-	3	3971600	3455500	3.56437e+06	3.35477e+06	3.66577e+06	0	0	0	0	0
mws0383	267.23	267.23	268.24	C17H32O2	[M-H]-	10-Heptadecenoic Acid	Lipids	Free fatty acids	29743-97-3	3	92296.7	119034	131575	48844.7	53192.3	0	0	0	0	0
pmb1650	279.2	149.4	278.225	C18H30O2	[M+H]+	Octadeca-11E,13E,15Z-trienoic acid	Lipids	Free fatty acids	25575-00-2	3	2068500	1.57943e+06	2940600	1696000	1715700	0	0	0	0	0
YC512118	282.28	247.24	281.272	C18H35NO	[M+H]+	Oleamide (9-Octadecenamide)	Lipids	Free fatty acids	301-02-0	1	1114.43	1630.4	1253.33	1231.67	1133.43	0	0	0	0	0
MWSslk132	285.21	223.21	286.214	C16H30O4	[M-H]-	Hexadecanedioic acid	Lipids	Free fatty acids	505-54-4	1	29807.3	21336	29862	20809.3	25974.7	0	0	0	0	0
Lmyn007883	287.22	287.22	288.23	C16H32O4	[M-H]-	9,16-Dihydroxypalmitic acid	Lipids	Free fatty acids	38076-49-2	2	9812.13	14307.4	18020.3	27241.4	15301.4	0	0	0	0	0
pmb0885	291	190.9	290.188	C18H26O3	[M+H]+	4-Oxo-9Z,11Z,13E,15E-Octadecatetraenoic Acid	Lipids	Free fatty acids	-	3	2070.1	2499.4	1582.5	2003.47	2591.07	0	0	0	0	0
Zmpn003368	293.21	195.14	294.219	C18H30O3	[M-H]-	13S-Hydroxy-9Z,11E,15Z-octadecatrienoic acid	Lipids	Free fatty acids	87984-82-5	3	2958.77	5629.6	7619.53	3258.67	6673.23	0	0	0	0	0
MWSmce549	303.25	57.07	302.45	C17H34O4	[M+H]+	1-Monomyristin	Lipids	Free fatty acids	589-68-4	3	135950	137360	133847	138330	142567	0	0	0	0	0
pmb2791	309.21	209.1	310.1	C18H30O4	[M-H]-	9-Hydroperoxy-10E,12,15Z-octadecatrienoic acid	Lipids	Free fatty acids	111004-08-1	3	16682	16874.3	20471.3	17568	20530.3	0	0	0	0	0
Zmzn003953	309.2	227.2	310.214	C18H30O4	[M-H]-	13(s)-hydroperoxy-(9z,11e,15z)-octadecatrienoic acid	Lipids	Free fatty acids	67597-26-6	1	74158	79961.3	87397.7	67816.3	74914.7	0	0	0	0	0
MWS80006	311.22	293.21	312.23	C18H32O4	[M-H]-	9-Hydroperoxy-9Z,11E-Octadecadienoic Acid	Lipids	Free fatty acids	5502-91-0	3	4830.13	4911.57	7551.83	5108.3	3686.53	0	0	0	0	0
Lmbn005487	313.24	251.24	314.246	C18H34O4	[M-H]-	12,13-DHOME; (9Z)-12,13-Dihydroxyoctadec-9-enoic acid	Lipids	Free fatty acids	263399-35-5	3	4592.77	4003.4	7716.77	4053.13	7488.6	0	0	0	0	0
mws0945	317.21	113.1	318.219	C20H30O3	[M-H]-	15-Oxo-5Z,8Z,11Z,13E-eicosatetraenoic acid	Lipids	Free fatty acids	81416-72-0	3	1797.37	2875.2	2652.1	1578.12	2447.57	0	0	0	0	0
mws0955	317.21	113.1	318.219	C20H30O3	[M-H]-	12-Oxo-5,8,10,14-eicosatetraenoic acid	Lipids	Free fatty acids	108437-64-5	3	1797.37	2875.2	2652.1	1578.12	2447.57	0	0	0	0	0
mws0879	319.23	257.23	320.235	C20H32O3	[M-H]-	12S-Hydroxy-5Z,8Z,10E,14Z-eicosatetraenoic acid*	Lipids	Free fatty acids	54397-83-0	2	3912.43	4227.37	2058.13	4838.1	5721.4	0	0	0	0	0
pmp001284	331.28	313.27	330.277	C19H38O4	[M+H]+	Monopalmitin	Lipids	Glycerol ester	542-44-9	1	28392	29301.3	27437.7	30969	27615.7	0	0	0	0	0
Lmhp008337	426.26	285.24	425.254	C19H40NO7P	[M+H]+	LysoPE 14:0(2n isomer)*	Lipids	LPE	-	2	69921.3	50530.7	43016	78393.7	57440.3	0	0	0	0	0
pmb0864	426.26	285.24	425.254	C19H40NO7P	[M+H]+	LysoPE 14:0*	Lipids	LPE	-	2	64403.3	43854.3	40000	68423	54448	0	0	0	0	0
Lmhp009187	440.28	299.26	439.27	C20H42NO7P	[M+H]+	LysoPE 15:0*	Lipids	LPE	-	2	113522	86504.7	130151	112715	124713	0	0	0	0	0
Lmhp008885	440.28	299.26	439.27	C20H42NO7P	[M+H]+	LysoPE 15:0(2n isomer)*	Lipids	LPE	-	1	118370	83162.3	129262	113322	125733	0	0	0	0	0
Lmhp009034	452.28	311.26	451.27	C21H42NO7P	[M+H]+	LysoPE 16:1*	Lipids	LPE	-	1	73663.7	72313.7	126448	97850	92471	0	0	0	0	0
Lmhp008763	452.28	311.26	451.27	C21H42NO7P	[M+H]+	LysoPE 16:1(2n isomer)*	Lipids	LPE	-	1	48724.3	35513.7	47311.7	34573.3	50612	0	0	0	0	0
pmb0876	454.29	313.27	453.286	C21H44NO7P	[M+H]+	LysoPE 16:0*	Lipids	LPE	53862-35-4	1	7254800	7068200	1.0835e+07	9.52287e+06	1.01488e+07	0	0	0	0	0
pmd0160	454.29	313.27	453.286	C21H44NO7P	[M+H]+	LysoPE 16:0(2n isomer)*	Lipids	LPE	-	3	7797200	7.19167e+06	1.07163e+07	9.94967e+06	1.06102e+07	0	0	0	0	0
pmd0130	468.31	184.07	467.301	C22H46NO7P	[M+H]+	LysoPC 14:0	Lipids	LPC	20559-16-4	1	222417	143795	208680	224410	226597	0	0	0	0	0
Lmhp008233	474.26	333.24	473.254	C23H40NO7P	[M+H]+	LysoPE 18:4	Lipids	LPE	-	1	87928.7	95017.3	66430	70828	125957	0	0	0	0	0
Lmhp008801	476.28	335.26	475.27	C23H42NO7P	[M+H]+	LysoPE 18:3*	Lipids	LPE	-	1	2907500	2.14627e+06	2.08237e+06	2.62027e+06	3400000	0	0	0	0	0
Lmhp008589	476.28	335.26	475.27	C23H42NO7P	[M+H]+	LysoPE 18:3(2n isomer)*	Lipids	LPE	-	1	2908100	2.01803e+06	2.05713e+06	2.60157e+06	3331000	0	0	0	0	0
pmb0874	478.29	337.27	477.286	C23H44NO7P	[M+H]+	LysoPE 18:2(2n isomer)*	Lipids	LPE	-	2	6.00247e+06	3.78003e+06	3.13217e+06	6187800	6.36877e+06	0	0	0	0	0
pmb0881	478.29	337.27	477.286	C23H44NO7P	[M+H]+	LysoPE 18:2*	Lipids	LPE	-	2	3.09617e+06	2444600	2956900	3.57053e+06	3544900	0	0	0	0	0
mws0289	480.31	339.29	479.301	C23H46NO7P	[M+H]+	LysoPE 18:1	Lipids	LPE	89576-29-4	3	822073	745313	1.11102e+06	1.22964e+06	1.19254e+06	0	0	0	0	0
pmb2319	482.32	184.07	481.317	C23H48NO7P	[M+H]+	LysoPC 15:0*	Lipids	LPC	108273-89-8	1	577023	391797	855357	563070	815197	0	0	0	0	0
pmb0880	482.32	341.31	481.317	C23H48NO7P	[M+H]+	LysoPE 18:0	Lipids	LPE	-	3	13974	12532.3	18275.7	21381.7	18556.3	0	0	0	0	0
Lmhp008833	494.32	184.07	493.317	C24H48NO7P	[M+H]+	LysoPC 16:1(2n isomer)*	Lipids	LPC	-	1	233410	265897	391197	190460	304187	0	0	0	0	0
pmd0132	496.34	184.07	495.332	C24H50NO7P	[M+H]+	LysoPC 16:0(2n isomer)*	Lipids	LPC	-	1	3.44937e+06	3.01323e+06	6536400	4337500	5.81893e+06	0	0	0	0	0
pmb0855	496.34	184.07	495.332	C24H50NO7P	[M+H]+	LysoPC 16:0*	Lipids	LPC	17364-16-8	1	3.74403e+06	3.15737e+06	5867700	4.46347e+06	6.07117e+06	0	0	0	0	0
Lmhp009497	502.29	361.27	501.286	C25H44NO7P	[M+H]+	LysoPE 20:4*	Lipids	LPE	-	2	3.00763e+06	2.42083e+06	2834500	3.49767e+06	3493000	0	0	0	0	0
Lmhp009349	502.29	361.27	501.286	C25H44NO7P	[M+H]+	LysoPE 20:4(2n isomer)*	Lipids	LPE	-	2	3.08303e+06	2.61343e+06	2.79893e+06	3721400	3815500	0	0	0	0	0
Lmhp009802	504.31	363.29	503.301	C25H46NO7P	[M+H]+	LysoPE 20:3(2n isomer)*	Lipids	LPE	-	1	662320	631157	427753	771903	772250	0	0	0	0	0
Lmhp010040	504.31	363.29	503.301	C25H46NO7P	[M+H]+	LysoPE 20:3*	Lipids	LPE	-	2	681533	651277	422107	781570	810760	0	0	0	0	0
Lmhp009773	515.32	261.22	514.314	C27H46O9	[M+H]+	1-α-Linolenoyl-glycerol-3-O-glucoside*	Lipids	Glycerol ester	-	2	7576.9	8335.67	12098.7	5872.97	7295.27	0	0	0	0	0
Hmqp006235	516.3	184.07	515.297	C26H46NO7P	[M+H]+	LysoPC 18:4	Lipids	LPC	-	1	292457	264290	363083	208437	382007	0	0	0	0	0
pmp001251	520.34	184.07	519.332	C26H50NO7P	[M+H]+	LysoPC 18:2(2n isomer)*	Lipids	LPC	-	1	1.38243e+07	16319000	17433000	1.35507e+07	15025000	0	0	0	0	0
Lmhp010190	522.36	184.07	521.348	C26H52NO7P	[M+H]+	LysoPC 18:1(2n isomer)*	Lipids	LPC	-	1	4.92313e+06	6.41903e+06	7.30937e+06	5.91203e+06	5.11213e+06	0	0	0	0	0
pmp001281	522.36	184.07	521.348	C26H52NO7P	[M+H]+	LysoPC 18:1*	Lipids	LPC	-	1	4.99367e+06	3.28543e+06	8.81263e+06	6520800	7.90263e+06	0	0	0	0	0
mws0126	524.37	184.07	523.364	C26H54NO7P	[M+H]+	LysoPC 18:0*	Lipids	LPC	19420-57-6	1	954173	803557	1.41926e+06	968517	1196490	0	0	0	0	0
pmd0136	524.37	184.07	523.364	C26H54NO7P	[M+H]+	LysoPC 18:0(2n isomer)*	Lipids	LPC	-	1	1.44917e+06	1.27187e+06	2.17753e+06	1536000	1826570	0	0	0	0	0
Lmhp010041	528.31	387.29	527.301	C27H46NO7P	[M+H]+	LysoPE 22:5	Lipids	LPE	-	2	1942.27	1083.79	1361.37	1544.13	3063.27	0	0	0	0	0
Lmhp008742	542.32	184.07	541.317	C28H48NO7P	[M+H]+	LysoPC 20:5	Lipids	LPC	162440-04-2	1	291073	314227	372883	265417	351130	0	0	0	0	0
Lmhp009890	546.36	184.07	545.348	C28H52NO7P	[M+H]+	LysoPC 20:3	Lipids	LPC	1199257-41-4	1	3.43037e+06	3.42843e+06	2.65303e+06	2920300	3346200	0	0	0	0	0
pmd0147	548.37	184.07	547.364	C28H54NO7P	[M+H]+	LysoPC 20:2*	Lipids	LPC	-	3	129607	101322	125063	94292.3	115855	0	0	0	0	0
Lmhp011549	550.39	184.07	549.379	C28H56NO7P	[M+H]+	LysoPC 20:1	Lipids	LPC	-	1	62488.3	60301	33541.7	35648	37353.7	0	0	0	0	0
Lmhp010099	570.36	184.07	569.348	C30H52NO7P	[M+H]+	LysoPC 22:5*	Lipids	LPC	-	3	4195.57	4265.9	6251.1	3208.53	5138.43	0	0	0	0	0
Lmhp009682	570.36	184.07	569.348	C30H52NO7P	[M+H]+	LysoPC 22:5(2n isomer)*	Lipids	LPC	-	3	4195.57	4265.9	6251.1	3208.53	5138.43	0	0	0	0	0
pmp001276	677.37	677.37	676.367	C33H56O14	[M+H]+	1-Linolenoyl-rac-glycerol-diglucoside	Lipids	Free fatty acids	-	2	97198.3	119732	157783	138860	118743	0	0	0	0	0
Lmhp009384	679.39	263.24	678.383	C33H58O14	[M+H]+	1-Linoleoylglycerol-2,3-di-O-glucoside*	Lipids	Glycerol ester	-	2	769.7	1243.2	3245.1	1382.7	2083.74	0	0	0	0	0
Lmhp112042	355.28	263.24	354.277	C21H38O4	[M+H]+	1-Linoleoylglycerol*	Lipids	Glycerol ester	2277-28-3	1	27173.3	81979.3	13536.9	22998.3	19977.3	8.73105	-1.00529	0	0	0
MWS2685	319.23	179.11	320.235	C20H32O3	[M-H]-	12-HETE; 12-Hydroxy-5,8,10,14-eicosatetraenoic acid	Lipids	Free fatty acids	71030-37-0	1	7950	7057.1	3179.2	8374.43	8201.83	0	-1.32229	0	0	0
Lmhp011562	353.27	261.22	352.261	C21H36O4	[M+H]+	1-α-Linolenoyl-glycerol*	Lipids	Glycerol ester	-	2	220940	492847	87889.7	171408	144417	6.65564	-1.32989	0	0	0
Lmhp007598	534.36	184.07	533.348	C27H52NO7P	[M+H]+	LysoPC 19:2(2n isomer)*	Lipids	LPC	-	3	78643.3	75514	25366.3	60375	100755	0	-1.63241	0	0	0
Lmhp007840	534.36	184.07	533.348	C27H52NO7P	[M+H]+	LysoPC 19:2*	Lipids	LPC	-	3	78643.3	75514	25366.3	60375	100755	0	-1.63241	0	0	0
Lmhp008688	500.28	359.26	499.27	C25H42NO7P	[M+H]+	LysoPE 20:5	Lipids	LPE	-	1	215580	162257	65845.3	207630	288447	0	-1.71107	0	0	0
Lmhp010514	506.32	365.31	505.317	C25H48NO7P	[M+H]+	LysoPE 20:2(2n isomer)*	Lipids	LPE	-	1	158070	64966.3	40707.3	158180	139960	1.35446	-1.9572	0	0	0
Hmyp007792	636.41	495.4	635.414	C32H62NO9P	[M+H]+	PE(oxo-11:0/16:0)	Lipids	Glycerol ester	-	1	68168.7	59112.7	15310	70769.7	66912.7	0	-2.15463	0	0	0
mws0361	253.22	235.19	254.225	C16H30O2	[M-H]-	Palmitoleic Acid	Lipids	Free fatty acids	373-49-9	2	6955.43	7375.43	5365.57	3568.9	3311.1	0	0	0	-1.07083	0
Lmcn009122	253.22	235.21	254.225	C16H30O2	[M-H]-	(7Z)-Hexadecenoic acid	Lipids	Free fatty acids	2416-19-5	3	4982.87	3488.77	4296.57	2576.1	2151.87	0	0	0	-1.21139	0
Wmmn002441	183.03	124.02	184.11	C10H16O3	[M-H]-	(E)-Linalool-1-oic acid	Lipids	Free fatty acids	-	3	17410.2	9597.23	7900.77	6342.57	6377.87	0	0	-1.45679	-1.44878	0
mws0751	213.19	195	214.193	C13H26O2	[M-H]-	Tridecanoic Acid	Lipids	Free fatty acids	638-53-9	3	3717.6	2454.3	3676.3	9	9	0	0	-8.69023	-8.69023	0
Lmyn011997	337.31	337.31	338.318	C22H42O2	[M-H]-	Erucic acid	Lipids	Free fatty acids	112-86-7	2	16664.5	47607	9	12242.3	9	5.85998	-10.8546	0	-10.8546	-10.41
mws0668	283.07	151	284.076	C10H12N4O6	[M-H]-	Xanthosine	Nucleotides and derivatives	Nucleotides and derivatives	146-80-5	2	9	24119.3	50511.7	9935.07	20671	2.17077	12.4544	10.1084	11.1654	1.06
mws0248	243.06	110	244.07	C9H12N2O6	[M-H]-	Uridine	Nucleotides and derivatives	Nucleotides and derivatives	58-96-8	3	7723.7	37717.7	151283	34279	71929.3	1.06838	4.29182	2.14996	3.21922	1.07
pme0230	268.1	136.06	267.097	C10H13N5O4	[M+H]+	Adenosine	Nucleotides and derivatives	Nucleotides and derivatives	58-61-7	1	3482700	10576600	3.80043e+07	8.02083e+06	1.59001e+07	1.95843	3.44789	1.20355	2.19076	0
pme3337	384.12	252	383.108	C14H17N5O8	[M+H]+	Succinyladenosine	Nucleotides and derivatives	Nucleotides and derivatives	4542-23-8	3	21919.3	73376.3	119276	27066.7	63889.3	1.72211	2.44403	0	1.54337	1.24
pmb0374	136.06	118.9	135.054	C5H5N5	[M+H]+	2-Aminopurine	Nucleotides and derivatives	Nucleotides and derivatives	452-06-2	2	15054	30934.7	80948.7	23218.7	40721.7	1.1569	2.42686	0	1.43565	0
pme3732	244.09	112	243.086	C9H13N3O5	[M+H]+	Cytidine	Nucleotides and derivatives	Nucleotides and derivatives	65-46-3	3	26193.3	61209.7	309517	66482	67657	2.89761	3.56275	1.34376	1.36904	0
pme3967	312.13	180	311.123	C12H17N5O5	[M+H]+	2-(Dimethylamino)guanosine	Nucleotides and derivatives	Nucleotides and derivatives	2140-67-2	3	4266.93	8635.8	13900.3	11112.9	10840.8	1.59307	1.70385	1.38096	1.3452	0
Lmqp000329	296.07	104.11	295.056	C8H14N3O7P	[M+H]+	5-Aminoimidazole ribonucleotide	Nucleotides and derivatives	Nucleotides and derivatives	25635-88-5	1	70259.3	398670	390417	227350	174673	1.18137	2.47425	1.69415	1.3139	0
ML10180524	244.09	112.05	243.086	C9H13N3O5	[M+H]+	Cytarabine	Nucleotides and derivatives	Nucleotides and derivatives	147-94-4	3	56075	159170	612913	153210	138095	2.11717	3.45025	1.45008	1.30023	0
pmb0998	364.07	152.1	363.058	C10H14N5O8P	[M+H]+	Guanosine 5'-monophosphate	Nucleotides and derivatives	Nucleotides and derivatives	85-32-5	3	8652.4	11505.1	24922.7	16282.7	21209	0	1.52629	0	1.29351	0
Zmyp000878	284.1	152.06	283.092	C10H13N5O5	[M+H]+	2-Hydroxyadenosine	Nucleotides and derivatives	Nucleotides and derivatives	1818-71-9	2	236070	667097	1.62587e+06	508400	553763	2.60023	2.78392	1.10675	1.23005	0
pme1178	284.1	152	283.092	C10H13N5O5	[M+H]+	Guanosine	Nucleotides and derivatives	Nucleotides and derivatives	118-00-3	1	148157	328800	893190	307157	305277	1.01261	2.59184	1.05185	1.04299	0
mws1060	267.07	135	268.081	C10H12N4O5	[M-H]-	9-(Arabinosyl)hypoxanthine	Nucleotides and derivatives	Nucleotides and derivatives	7013-16-3	3	12851.2	33452.7	94744	16652	22802.3	1.92327	2.88214	0	0	0
pmb0964	366.2	204.1	365.17	C16H23N5O5	[M+H]+	Isopentenyladenine-7-N-glucoside	Nucleotides and derivatives	Nucleotides and derivatives	-	3	231387	311117	877067	211727	230490	0	1.92238	0	0	0
Lmcp002302	312.13	180.09	311.123	C12H17N5O5	[M+H]+	N6-(2-Hydroxyethyl)adenosine	Nucleotides and derivatives	Nucleotides and derivatives	4338-48-1	3	7641.43	15850.3	16547	8823.63	9583.4	1.55767	1.11465	0	0	0
pme1373	306.05	110	307.057	C9H14N3O7P	[M-H]-	2'-Deoxycytidine-5'-monophosphate	Nucleotides and derivatives	Nucleotides and derivatives	1032-65-1	3	4998.27	10890.6	10808.7	8275.8	6056.67	1.15749	1.1127	0	0	0
MWS4354	282.12	150.08	281.112	C11H15N5O4	[M+H]+	N6-methyladenosine	Nucleotides and derivatives	Nucleotides and derivatives	1867-73-8	3	17253.3	44117	18016.3	19531.3	16368.3	1.5144	0	0	0	0
mws0255	112.05	95	111.043	C4H5N3O	[M+H]+	Cytosine	Nucleotides and derivatives	Nucleotides and derivatives	71-30-7	3	82825.7	77084.3	126737	58120.3	80020	0	0	0	0	0
pme0040	136.06	119	135.054	C5H5N5	[M+H]+	Adenine	Nucleotides and derivatives	Nucleotides and derivatives	73-24-5	3	442193	842260	652940	524930	540373	0	0	0	0	0
pme0033	137.05	119	136.039	C5H4N4O	[M+H]+	Hypoxanthine	Nucleotides and derivatives	Nucleotides and derivatives	68-94-0	3	369843	555133	146613	572490	406817	0	0	0	0	0
pme1173	137.05	110	136.039	C5H4N4O	[M+H]+	Allopurinol	Nucleotides and derivatives	Nucleotides and derivatives	315-30-0	3	15552.4	26353	11517.1	26429	23167.3	0	0	0	0	0
pme1109	152.06	135	151.049	C5H5N5O	[M+H]+	Guanine*	Nucleotides and derivatives	Nucleotides and derivatives	73-40-5	2	419593	441380	446807	311737	316120	0	0	0	0	0
pme0183	152.06	135	151.049	C5H5N5O	[M+H]+	Isoguanine*	Nucleotides and derivatives	Nucleotides and derivatives	3373-53-3	3	32622.3	31266.7	45748.7	25517	36994.7	0	0	0	0	0
MWS2984	153.05	136.03	152.045	C4H4N6O	[M+H]+	8-Azaguanine	Nucleotides and derivatives	Nucleotides and derivatives	134-58-7	3	45616	48924	40554.3	29576.7	29301	0	0	0	0	0
MWSslk102	155.01	119.04	154.56	C5H3ClN4	[M+H]+	6-Chloropurine	Nucleotides and derivatives	Nucleotides and derivatives	87-42-3	3	24337.3	17655.7	15671	17500.7	15478.3	0	0	0	0	0
pmc0274	167.1	121.1	166.031	C6H6N4S	[M+H]+	6-Methylmercaptopurine	Nucleotides and derivatives	Nucleotides and derivatives	50-66-8	3	4.49507e+06	7011400	3.45177e+06	3.16947e+06	3975900	0	0	0	0	0
pme1194	228.1	112	227.091	C9H13N3O4	[M+H]+	2'-Deoxycytidine	Nucleotides and derivatives	Nucleotides and derivatives	951-77-9	3	27504.7	26016	17900.3	35247.3	30835.7	0	0	0	0	0
pme0264	243.1	127	242.09	C10H14N2O5	[M+H]+	Thymidine	Nucleotides and derivatives	Nucleotides and derivatives	50-89-5	3	68343.7	61782	64339.3	73074.7	74696	0	0	0	0	0
mws1715	252.11	69	251.102	C10H13N5O3	[M+H]+	Cordycepin (3'-Deoxyadenosine)	Nucleotides and derivatives	Nucleotides and derivatives	73-03-0	1	14814.3	11450.3	10797.4	13130.3	15847.3	0	0	0	0	0
pme3961	252.11	136	251.102	C10H13N5O3	[M+H]+	2'-Deoxyadenosine	Nucleotides and derivatives	Nucleotides and derivatives	958-09-8	1	690170	804767	684797	702783	847757	0	0	0	0	0
pme2776	253.09	137	252.086	C10H12N4O4	[M+H]+	2'-Deoxyinosine	Nucleotides and derivatives	Nucleotides and derivatives	890-38-0	3	61278	68750	59740	67507.3	76403.7	0	0	0	0	0
pme1184	268.1	152	267.097	C10H13N5O4	[M+H]+	2'-Deoxyguanosine	Nucleotides and derivatives	Nucleotides and derivatives	961-07-9	3	170827	198267	182390	173643	187887	0	0	0	0	0
pmb0981	348.07	136	347.063	C10H14N5O7P	[M+H]+	Adenosine 5'-monophosphate	Nucleotides and derivatives	Nucleotides and derivatives	61-19-8	3	878180	639863	1.28514e+06	954310	1244640	0	0	0	0	0
pmb0532	349.05	137.3	348.047	C10H13N4O8P	[M+H]+	Inosine 5'-monophosphate	Nucleotides and derivatives	Nucleotides and derivatives	131-99-7	3	85688.3	59652.7	123226	99101.7	136877	0	0	0	0	0
pmc0281	400.15	136.11	399.139	C15H21N5O8	[M+H]+	Ribosyladenosine	Nucleotides and derivatives	Nucleotides and derivatives	-	3	77792.3	86787	123663	83518.3	90005.3	0	0	0	0	0
pme3007	402.99	159	404.002	C9H14N2O12P2	[M-H]-	Uridine 5'-diphosphate	Nucleotides and derivatives	Nucleotides and derivatives	58-98-0	3	11668	9835.43	13237.7	14664.7	8985.57	0	0	0	0	0
pme2117	426	159	427.029	C10H15N5O10P2	[M-H]-	Adenosine 5'-diphosphate	Nucleotides and derivatives	Nucleotides and derivatives	58-64-0	3	23077	25350.7	31147	29686.7	21456	0	0	0	0	0
Zmfn000481	535.04	323.03	536.044	C14H22N2O16P2	[M-H]-	Uridine-5'-Diphosphate-D-Xylose	Nucleotides and derivatives	Nucleotides and derivatives	-	2	62776.7	81165	45586	79066	65784.7	0	0	0	0	0
Lmqn000780	606.08	384.98	607.082	C17H27N3O17P2	[M-H]-	Uridine 5'-diphospho-N-acetylglucosamine	Nucleotides and derivatives	Nucleotides and derivatives	528-04-1	2	15466.3	27665	19394	23912.7	15782.3	0	0	0	0	0
pmb0530	664.12	136.2	663.109	C21H27N7O14P2	[M+H]+	Nicotinic acid adenine dinucleotide	Nucleotides and derivatives	Nucleotides and derivatives	53-84-9	3	149047	229963	263020	174147	193913	0	0	0	0	0
pme2746	784.15	437	785.157	C27H33N9O15P2	[M-H]-	Riboflavin 5'-Adenosine Diphosphate	Nucleotides and derivatives	Nucleotides and derivatives	146-14-5	2	69654.3	87015.3	130723	77234	82011.3	0	0	0	0	0
pme2651	742.1	620.1	743.075	C21H28N7O17P3	[M-H]-	NADP (Nicotinamide adenine dinucleotide phosphate)	Nucleotides and derivatives	Nucleotides and derivatives	53-59-8	3	32775.7	31022	15403.7	37051.3	29919.3	0	-1.08935	0	0	0
pmb2922	565.05	323.1	566.055	C15H24N2O17P2	[M-H]-	Uridine 5'-diphospho-D-glucose	Nucleotides and derivatives	Nucleotides and derivatives	133-89-1	1	554023	1.08833e+06	207810	672623	527763	0	-1.41468	0	0	0
pmc0066	333.05	137.05	332.052	C10H13N4O7P	[M+H]+	2'-Deoxyinosine-5'-monophosphate	Nucleotides and derivatives	Nucleotides and derivatives	3393-18-8	3	217500	94757.7	68482.7	180973	204420	1.08654	-1.6672	0	0	0
pme1474	298.1	136	297.09	C11H15N5O3S	[M+H]+	5'-Deoxy-5'-(methylthio)adenosine	Nucleotides and derivatives	Nucleotides and derivatives	2457-80-9	1	719207	803883	172037	717647	558817	0	-2.06369	0	0	0
pme1119	269.09	137	268.081	C10H12N4O5	[M+H]+	Inosine	Nucleotides and derivatives	Nucleotides and derivatives	58-63-9	3	337330	202480	60545.3	379560	226370	0	-2.47807	0	0	0
pmb2507	213.1	97	214.024	C5H11O7P	[M-H]-	2-Deoxyribose-1-phosphate*	Nucleotides and derivatives	Nucleotides and derivatives	17210-42-3	3	41084.7	25048.7	9	18397.3	19538.7	0	-12.1564	0	0	0
mws0251	127.05	110	126.043	C5H6N2O2	[M+H]+	Thymine	Nucleotides and derivatives	Nucleotides and derivatives	65-71-4	3	19772.2	16465	9443.3	12139	9600.1	0	0	0	-1.04235	0
pme1730	117	59	118.027	C4H6O4	[M-H]-	D-Erythronolactone	Organic acids	Organic acids	15667-21-7	3	46894	357926	97069.7	68549.7	851425	1.92889	0	0	4.1824	3.63
pme2923	117	75	118.027	C4H6O4	[M-H]-	Acetoxyacetic acid	Organic acids	Organic acids	13831-30-6	3	42097.3	355025	82970.3	65953.3	742812	1.18131	0	0	4.1412	3.49
mws1167	131	59.2	132.006	C4H4O5	[M-H]-	Oxaloacetic acid	Organic acids	Organic acids	328-42-7	3	44361.7	101106	184321	68665.3	312697	0	2.05484	0	2.81738	2.19
Lmtn004049	263.13	204.12	264.136	C15H20O4	[M-H]-	Abscisic acid	Organic acids	Organic acids	21293-29-8	1	1657.59	30475.7	12008.9	11725.1	9765.73	1.03149	2.85695	2.82244	2.55864	0
mws0473	131.03	87.05	132.042	C5H8O4	[M-H]-	2-Methylsuccinic acid	Organic acids	Organic acids	498-21-5	3	38997.7	333300	191297	81292.7	180687	2.45399	2.29435	1.05974	2.21203	1.15
pme0243	131.03	87.05	132.042	C5H8O4	[M-H]-	Glutaric acid	Organic acids	Organic acids	110-94-1	3	38997.7	333300	191297	81292.7	180687	1.79798	2.29435	1.05974	2.21203	1.15
ML10172161	103	59.01	104.011	C3H4O4	[M-H]-	Hydroxypyruvic acid	Organic acids	Organic acids	1113-60-6	3	7562.23	6073.43	25067.7	18293.7	30758.3	0	0	1.27446	2.02409	0
Lmmn003323	271.23	225.22	272.235	C16H32O3	[M-H]-	2-Hydroxyhexadecanoic acid	Organic acids	Organic acids	764-67-0	2	666533	1055240	2.82257e+06	1.4847e+06	1.45979e+06	0	2.08226	1.15542	1.13102	0
pme3011	104.07	68.8	103.063	C4H9NO2	[M+H]+	γ-Aminobutyric acid	Organic acids	Organic acids	-	3	100752	113878	782497	190820	263291	0	2.95728	0	0	0
pmb3101	175.06	115	176.068	C7H12O5	[M-H]-	2-Isopropylmalic Acid*	Organic acids	Organic acids	49601-06-1	3	182856	281597	1134350	205507	244743	0	2.63308	0	0	0
pme0295	146.08	86	145.074	C6H11NO3	[M+H]+	4-Acetamidobutyric acid	Organic acids	Organic acids	3025-96-5	3	24875.7	30416.3	105316	9	31918	0	2.08192	-11.4325	0	11.79
pme3207	141.02	59	142.027	C6H6O4	[M-H]-	Muconic acid	Organic acids	Organic acids	1119-72-8	3	205587	211487	726427	207373	273013	0	1.82107	0	0	0
pme1216	122.03	78	123.032	C6H5NO2	[M-H]-	2-Picolinic acid	Organic acids	Organic acids	98-98-6	3	18671.7	55805	59882.3	34539.3	35348.3	1.9998	1.68128	0	0	0
pmb3099	153.03	125	154.039	C4H11O4P	[M-H]-	Diethyl phosphate	Organic acids	Organic acids	598-02-7	1	160313	131620	402823	134067	214486	0	1.32925	0	0	0
pme3096	118	74	119.022	C3H5NO4	[M-H]-	Aminomalonic acid	Organic acids	Organic acids	1068-84-4	3	160577	332453	363833	160307	173157	3.03693	1.18002	0	0	0
mws0237	187.1	125	188.105	C9H16O4	[M-H]-	Azelaic acid	Organic acids	Organic acids	123-99-9	1	240580	220300	535897	238873	341587	0	1.15544	0	0	0
Zmln000282	207.02	189	208.021	C6H8O8	[M-H]-	Hibiscus acid	Organic acids	Organic acids	6205-14-7	3	90280.3	40285	49828.7	61480.3	63230	2.84982	0	0	0	0
Lmrn002746	131.07	85.07	132.079	C6H12O3	[M-H]-	2-Hydroxy-4-methylpentanoic acid	Organic acids	Organic acids	498-36-2	3	11376.7	5340.47	15964.6	11139.9	14973	1.74311	0	0	0	0
Lmqp000873	101.02	55.02	100.018	C4H4O3	[M+H]+	Succinic anhydride	Organic acids	Organic acids	108-30-5	3	75697.7	111405	122097	60479	59236	0	0	0	0	0
pme3017	104.07	58	103.063	C4H9NO2	[M+H]+	2-Aminoisobutyric acid	Organic acids	Organic acids	62-57-7	2	517390	754897	874760	453090	459883	0	0	0	0	0
pme0271	115	71	116.011	C4H4O4	[M-H]-	Maleic acid	Organic acids	Organic acids	110-16-7	3	402753	267883	289273	261213	316007	0	0	0	0	0
mws0376	115	71	116.011	C4H4O4	[M-H]-	Fumaric acid	Organic acids	Organic acids	110-17-8	1	402753	267883	289273	261213	316007	0	0	0	0	0
pme0120	118.09	101	117.079	C5H11NO2	[M+H]+	5-Aminovaleric acid	Organic acids	Organic acids	660-88-8	3	38089.7	29778.3	20145.7	41613.3	34259.7	0	0	0	0	0
mws0470	117.02	73	118.027	C4H6O4	[M-H]-	Methylmalonic acid	Organic acids	Organic acids	516-05-2	2	4346400	7.12903e+06	7.43863e+06	4.74287e+06	5689600	0	0	0	0	0
mws0192	117.02	73	118.027	C4H6O4	[M-H]-	Succinic acid	Organic acids	Organic acids	110-15-6	2	4346400	7.12903e+06	7.43863e+06	4.74287e+06	5689600	0	0	0	0	0
MWS0811	130.09	84.08	129.079	C6H11NO2	[M+H]+	DL-Pipecolic Acid	Organic acids	Organic acids	3105-95-1	2	1734300	1564800	1.62103e+06	1.41333e+06	1287200	0	0	0	0	0
Zmgn000217	129.02	85.03	130.027	C5H6O4	[M-H]-	Methylenesuccinic acid	Organic acids	Organic acids	97-65-4	3	12188	18701.3	17175.6	14385.1	20598	0	0	0	0	0
MWS1882	132.03	88.04	133.038	C4H7NO4	[M-H]-	Iminodiacetic acid	Organic acids	Organic acids	142-73-4	3	37906.3	31610.7	44078.7	41016.7	30724.3	0	0	0	0	0
MWS1709	133.01	71.01	134.022	C4H6O5	[M-H]-	D-Malic acid	Organic acids	Organic acids	636-61-3	1	2.36473e+07	2.07423e+07	2.10433e+07	2.10143e+07	2.24937e+07	0	0	0	0	0
mws0275	133.01	71.01	134.022	C4H6O5	[M-H]-	L-Malic acid	Organic acids	Organic acids	97-67-6	1	739513	561683	643637	564140	664770	0	0	0	0	0
mws0340	143.03	111	144.042	C6H8O4	[M-H]-	2,3-Dimethylsuccinic acid	Organic acids	Organic acids	13545-04-5	3	41940.3	43406	30383.3	40250.3	52375.3	0	0	0	0	0
mws0851	143.11	143.11	144.115	C8H16O2	[M-H]-	Valproic Acid	Organic acids	Organic acids	99-66-1	2	567460	520507	681607	542463	526087	0	0	0	0	0
mws0567	146.09	87	145.085	C5H11N3O2	[M+H]+	4-Guanidinobutyric acid	Organic acids	Organic acids	463-00-3	3	24774.3	21646.3	24038.7	26989.3	24265	0	0	0	0	0
pme2380	145.01	101	146.022	C5H6O5	[M-H]-	α-Ketoglutaric acid	Organic acids	Organic acids	328-50-7	3	285023	368227	210790	279020	285020	0	0	0	0	0
mws0208	145.05	101	146.058	C6H10O4	[M-H]-	Adipic Acid	Organic acids	Organic acids	124-04-9	3	80748.7	77929.7	53901.3	51952	57878.7	0	0	0	0	0
Wmzn000227	145.06	109.04	146.058	C6H10O4	[M-H]-	2,2-Dimethylsuccinic acid	Organic acids	Organic acids	597-43-3	3	12219.4	11707.6	19264.3	11997.7	11050.1	0	0	0	0	0
mws0924	145.05	101	146.058	C6H10O4	[M-H]-	2-Methylglutaric acid	Organic acids	Organic acids	617-62-9	3	80748.7	77929.7	53901.3	51952	57878.7	0	0	0	0	0
Zmyn000247	147.03	57.03	148.037	C5H8O5	[M-H]-	2-Hydroxyglutaric Acid	Organic acids	Organic acids	13095-48-2	1	537047	1080380	902577	483397	909137	0	0	0	0	0
pmb2826	147.03	87.1	148.037	C5H8O5	[M-H]-	L-Citramalic acid	Organic acids	Organic acids	-	1	1.32633e+06	1.31123e+06	1183300	1352910	1.16035e+06	0	0	0	0	0
MWS3036	147.03	85.03	148.037	C5H8O5	[M-H]-	3-Hydroxyglutaric acid	Organic acids	Organic acids	638-18-6	2	884583	1.21497e+06	827013	1.02954e+06	1.14066e+06	0	0	0	0	0
pmf0420	149.06	74.9	150.068	C9H10O2	[M-H]-	Benzyl acetate	Organic acids	Organic acids	140-11-4	3	425123	382327	396460	360183	371327	0	0	0	0	0
Zmgn004894	151.04	136.02	152.047	C8H8O3	[M-H]-	Methyl 4-hydroxybenzoate	Organic acids	Organic acids	99-76-3	3	27071.7	27475	14763.7	22208.7	19498.7	0	0	0	0	0
MWS1962	153.13	83.05	152.12	C10H16O	[M+H]+	cis-Citral	Organic acids	Organic acids	5392-40-5	3	37563.3	33755	41361	35600.7	34509.3	0	0	0	0	0
MWS0205	157.04	97	158.044	C4H6N4O3	[M-H]-	Allantoin	Organic acids	Organic acids	97-59-6	3	5483.43	6495.9	4485.1	7331.33	7344.03	0	0	0	0	0
pme2589	159.1	87	160.037	C6H8O5	[M-H]-	2-Oxoadipic acid	Organic acids	Organic acids	3184-35-8	3	30781	39305.7	23623	36983.7	29988.3	0	0	0	0	0
mws0159	163.04	91	164.047	C9H8O3	[M-H]-	Phenylpyruvic acid	Organic acids	Organic acids	156-06-9	2	37777.3	34187.3	13525.3	34857.3	27197	0	0	0	0	0
MWSmce583	165.02	91.02	166.13	C8H6O4	[M-H]-	Piperonylic acid	Organic acids	Organic acids	94-53-1	3	208273	215137	202490	160800	195797	0	0	0	0	0
Lmbn003524	171.1	99.08	172.11	C9H16O3	[M-H]-	9-Oxononanoic acid	Organic acids	Organic acids	2553-17-5	3	7127.97	5604.03	9436.77	5742.67	9100.23	0	0	0	0	0
Zmgn004439	171.14	153.14	172.146	C10H20O2	[M-H]-	Decanoic acid	Organic acids	Organic acids	334-48-5	3	1151.09	1139.96	2147.57	979.41	1333	0	0	0	0	0
mws0242	173.08	111	174.089	C8H14O4	[M-H]-	Suberic Acid	Organic acids	Organic acids	505-48-6	3	14869.7	24310.3	25385.7	12262	12070.3	0	0	0	0	0
Lmgn002555	173.08	59.01	174.089	C8H14O4	[M-H]-	2-Propylglutaric acid	Organic acids	Organic acids	32806-62-5	3	48365	43222.3	33698.7	55054.3	61463	0	0	0	0	0
Lmgn000242	177.04	113.02	178.048	C6H10O6	[M-H]-	4,5,6-Trihydroxy-2-oxohexanoic acid	Organic acids	Organic acids	56742-44-0	1	218343	238577	308497	280207	253477	0	0	0	0	0
MWSmce220	177.04	59.02	178.048	C6H10O6	[M-H]-	D-Glucono-1,5-lactone	Organic acids	Organic acids	90-80-2	2	228153	181170	159383	240530	195610	0	0	0	0	0
mws0281	191.02	111.01	192.027	C6H8O7	[M-H]-	Citric Acid*	Organic acids	Organic acids	77-92-9	2	2.55617e+06	2.25397e+06	1.50947e+06	2.53337e+06	2.11457e+06	0	0	0	0	0
Zmyn000453	191.02	111.01	192.027	C6H8O7	[M-H]-	Isocitric Acid*	Organic acids	Organic acids	320-77-4	1	8.83013e+06	7609900	4.83503e+06	9.91693e+06	6.52867e+06	0	0	0	0	0
pme1654	209.12	59.02	210.126	C12H18O3	[M-H]-	Jasmonic acid	Organic acids	Organic acids	77026-92-7	3	595063	297653	39893.7	402960	342313	0	0	0	0	0
pme2710	211.1	167	212.141	C12H20O3	[M-H]-	Dihydrojasmonic acid	Organic acids	Organic acids	3572-64-3	3	119187	93058.3	10383.3	101902	117772	0	0	0	0	0
MWSslk154	277.13	115.04	276.28	C12H20O7	[M+H]+	Triethyl citrate	Organic acids	Organic acids	77-93-0	3	4742.93	6030.67	6038.57	5522.9	4947.07	0	0	0	0	0
Lmsn015919	658.85	482.93	659.861	C6H18O24P6	[M-H]-	Phytic acid	Organic acids	Organic acids	83-86-3	3	874.563	893.607	832.633	713.837	899.24	0	0	0	0	0
Zmpn000638	130.05	88.04	131.069	C4H9N3O2	[M-H]-	3-Guanidinopropionic acid	Organic acids	Organic acids	353-09-3	3	14715.3	10959.1	5495.18	11796.8	12274	0	-1.42108	0	0	0
MWS1837	158.12	95.09	157.11	C8H15NO2	[M+H]+	TranexamicAcid	Organic acids	Organic acids	1197-18-8	3	83044.3	30860.7	20889	50014.7	100368	1.00091	-1.99114	0	0	1
pmb2657	289.1	97.1	290.123	C10H18N4O6	[M-H]-	Argininosuccinic acid	Organic acids	Organic acids	2387-71-5	3	247340	233693	61455.3	237243	286010	0	-2.00889	0	0	0
ML10176345	171.03	109.03	172.037	C7H8O5	[M-H]-	3-Dehydroshikimic acid	Organic acids	Organic acids	2922-42-1	3	114294	77086.3	18419.3	96092.7	52350.7	0	-2.63346	0	0	0
MWS5238	165.09	91.05	164.084	C10H12O2	[M+H]+	4-PHENYLBUTYRIC ACID	Organic acids	Organic acids	1821-12-1	3	49013.3	9	9	40110.7	40229	1.5465	-12.411	0	0	0
pme0274	132.1	69	131.095	C6H13NO2	[M+H]+	6-Aminocaproic acid	Organic acids	Organic acids	60-32-2	2	6.22503e+06	4.30727e+06	2.18847e+06	3.96983e+06	2908600	0	-1.50816	0	-1.09776	0
mws0425	129.02	85	130.027	C5H6O4	[M-H]-	Citraconic acid	Organic acids	Organic acids	498-23-7	3	95718.3	61457	32399	44826.3	44110.3	0	-1.56285	-1.09445	-1.11768	0
mws1155	181.07	101.02	182.079	C6H14O6	[M-H]-	D-Mannitol*	Others	Saccharides and Alcohols	69-65-8	3	9	9084.67	20071.7	8237.5	14504.8	12.4913	11.1229	9.83807	10.6543	0
pme2237	181.07	101	182.079	C6H14O6	[M-H]-	Dulcitol*	Others	Saccharides and Alcohols	608-66-2	3	7106.2	23987.3	63623.3	22411.4	54999.3	2.9686	3.16241	1.65708	2.95226	0
mws0437	151.06	71	152.068	C5H12O5	[M-H]-	D-Arabitol*	Others	Saccharides and Alcohols	488-82-4	3	7017.93	11863.4	112487	36000.3	35352.7	0	4.00256	2.35889	2.3327	0
pme0513	151.06	59	152.068	C5H12O5	[M-H]-	Xylitol	Others	Saccharides and Alcohols	87-99-0	3	9783.47	26947	74294.3	42323.7	30029.3	2.64148	2.92483	2.11305	1.61795	0
mws0214	181.07	71	182.079	C6H14O6	[M-H]-	D-Sorbitol*	Others	Saccharides and Alcohols	50-70-4	3	15957.4	32683.7	75638.7	44346.7	47806	2.63242	2.2449	1.4746	1.58297	0
Jmbn003691	311.11	59.01	312.121	C15H20O7	[M-H]-	3,4-dihydroxy-allylbenzene-3-O-β-D-glucopyranoside	Others	Others	-	1	21366.3	15555.7	15903.7	32950	55923.7	0	0	0	1.38812	0
mws0213	151.06	71	152.068	C5H12O5	[M-H]-	Ribitol*	Others	Saccharides and Alcohols	488-81-3	3	21518.7	30166	158228	46486	55058	0	2.87834	1.11121	1.35536	0
MWSslk235	181.07	59.01	182.172	C6H14O6	[M-H]-	Allitol	Others	Saccharides and Alcohols	488-44-8	3	35994.7	58977.3	110613	53305.3	91795.7	0	1.61967	0	1.35064	0
mws2523	421.08	241.1	422.083	C12H23O14P	[M-H]-	Trehalose 6-phosphate*	Others	Saccharides and Alcohols	4484-88-2	1	123847	213800	487177	256223	280180	0	1.97589	1.04885	1.1778	0
Zmyn000230	147.03	57.03	148.037	C5H8O5	[M-H]-	2-Dehydro-3-deoxy-L-arabinonate	Others	Saccharides and Alcohols	-	1	435947	729027	1.04634e+06	579347	954070	0	1.26313	0	1.12994	0
pme2596	184.06	148	183.053	C8H9NO4	[M+H]+	4-Pyridoxic acid	Others	Vitamin	82-82-6	3	8818.07	7992.73	80575.3	24093.2	21586.2	0	3.1918	0	0	0
Lmqn000432	333.06	333.06	334.067	C9H19O11P	[M-H]-	1-(sn-Glycero-3-phospho)-1D-myo-inositol	Others	Saccharides and Alcohols	-	1	207713	807257	820850	515540	321387	2.47897	1.98252	1.31149	0	0
pme0490	124.04	78	123.032	C6H5NO2	[M+H]+	Nicotinic acid (Vitamin B3)*	Others	Vitamin	59-67-6	2	20919.7	53987.3	79762	39364	39234.3	2.65651	1.93084	0	0	0
Lmbp000668	124.04	78.03	123.032	C6H5NO2	[M+H]+	Isonicotinic acid*	Others	Vitamin	55-22-1	2	59741	144183	222773	96524.7	102904	3.12395	1.89878	0	0	0
pmb0801	346.11	184.1	345.106	C14H19NO9	[M+H]+	4-Pyridoxic acid-O-glucoside	Others	Vitamin	-	1	288690	266727	1.02693e+06	378930	411210	0	1.83074	0	0	0
mws5040	365.11	203.05	364.078	C12H21O11Na	[M+H]+	Turanose	Others	Saccharides and Alcohols	547-25-1	3	2.99493e+06	4.05427e+06	1.06226e+07	3128000	4.79333e+06	0	1.82655	0	0	0
mws0232	377.15	243.09	376.138	C17H20N4O6	[M+H]+	Riboflavin (Vitamin B2)	Others	Vitamin	83-88-5	1	150198	218327	442400	223353	167007	0	1.55849	0	0	0
mws5038	341.11	89.02	342.116	C12H22O11	[M-H]-	Isomaltulose*	Others	Saccharides and Alcohols	13718-94-0	1	1.74193e+06	2.08923e+06	4.62307e+06	2.45687e+06	2.46843e+06	0	1.40816	0	0	0
pmf0348	187.13	97	188.141	C10H20O3	[M-H]-	2,6-Dimethyl-7-octene-2,3,6-triol	Others	Saccharides and Alcohols	73815-21-1	3	20282	18359.7	53113	21913	37648.3	0	1.38887	0	0	0
mws0889	135.03	75.01	136.037	C4H8O5	[M-H]-	D-Threonic Acid	Others	Saccharides and Alcohols	-	3	128593	198590	332623	128968	202474	0	1.37107	0	0	0
MWS0442	527.16	365.1	504.169	C18H32O16	[M+Na]+	Maltotriose*	Others	Saccharides and Alcohols	1109-28-0	3	81923	135263	211383	87719.7	97876.3	0	1.36752	0	0	0
MWS0559	161.05	71.01	162.053	C6H10O5	[M-H]-	1,6-anhydro-β-D-glucose	Others	Saccharides and Alcohols	498-07-7	2	75925	163483	113875	97908.3	96054	4.00844	0	0	0	0
Zmpn000199	209.03	85.03	210.038	C6H10O8	[M-H]-	D-Galactaric acid	Others	Saccharides and Alcohols	526-99-8	3	25611.3	11571.3	16059.8	14441.3	19822.3	2.88456	0	0	0	0
mws0133	123.06	80.05	122.048	C6H6N2O	[M+H]+	Nicotinamide	Others	Vitamin	98-92-0	1	693190	807817	565653	527367	642380	0	0	0	0	0
Zmdp000376	130.09	84.08	129.09	C5H11N3O	[M+H]+	4-Guanidinobutanal	Others	Others	-	2	1795300	1.68227e+06	1868200	1.54787e+06	1473800	0	0	0	0	0
Lmbn000198	133.01	71.01	134.022	C4H6O5	[M-H]-	3-Dehydro-L-Threonic Acid	Others	Saccharides and Alcohols	-	1	24488000	2.03153e+07	2.13037e+07	19775000	2.35767e+07	0	0	0	0	0
ML10171848	147.03	85.03	148.037	C5H8O5	[M-H]-	D-Arabinono-1,4-lactone	Others	Saccharides and Alcohols	-	2	927953	1.31727e+06	847410	980063	1121180	0	0	0	0	0
mws1499	149.05	59.01	150.053	C5H10O5	[M-H]-	D-Arabinose*	Others	Saccharides and Alcohols	10323-20-3	3	71905.7	84088.3	40543.7	57859.3	42384.3	0	0	0	0	0
MWSmce199	149.05	59.02	150.13	C5H10O5	[M-H]-	L-Xylose*	Others	Saccharides and Alcohols	609-06-3	3	59589.7	85727	46430	47282.7	52457.7	0	0	0	0	0
pme2165	155.01	111	156.017	C5H4N2O4	[M-H]-	Orotic acid	Others	Vitamin	65-86-1	3	91513.3	58052	50215.3	67591.7	73853.7	0	0	0	0	0
pmf0174	157.16	157.2	158.167	C10H22O	[M-H]-	1-Decanol*	Others	Saccharides and Alcohols	112-30-1	3	2.14427e+06	1.95777e+06	2.37463e+06	2.01743e+06	2.04987e+06	0	0	0	0	0
pmf0175	157.16	157.2	158.167	C10H22O	[M-H]-	2-Decanol*	Others	Saccharides and Alcohols	1120-06-5	3	2.45363e+06	2400200	2744900	2.33227e+06	2.44427e+06	0	0	0	0	0
MWSCX017	165.05	119.05	164.047	C9H8O3	[M+H]+	4-hydroxyphenyl acrylaldehyde	Others	Others	-	3	42587	61972	37265.3	39165.7	43916.3	0	0	0	0	0
mws0344	165.04	75	166.048	C5H10O6	[M-H]-	D-Xylonic acid	Others	Saccharides and Alcohols	526-91-0	1	898387	826420	871353	1.01223e+06	947227	0	0	0	0	0
MWSmce165	165.08	59.02	166.17	C6H14O5	[M-H]-	L-Fucitol	Others	Saccharides and Alcohols	13074-06-1	2	154743	160070	204583	184573	158653	0	0	0	0	0
Zmjp000624	168.06	150.05	167.058	C8H9NO3	[M+H]+	Pyridoxal	Others	Vitamin	66-72-8	3	67382	78813.7	35259.3	57142	49154	0	0	0	0	0
MA10039492	173.01	71.03	174.016	C6H6O6	[M-H]-	Dehydroascorbic acid	Others	Vitamin	490-83-5	2	190060	195180	227877	242013	174120	0	0	0	0	0
pme2253	177.04	59	178.048	C6H10O6	[M-H]-	L-Gulono-1,4-Lactone	Others	Saccharides and Alcohols	1128-23-0	2	206337	167010	148063	235440	177563	0	0	0	0	0
pmb0786	180.09	163.06	179.079	C6H13NO5	[M+H]+	D-Glucosamine	Others	Saccharides and Alcohols	3416-24-8	3	280153	273737	254650	263557	217890	0	0	0	0	0
pmf0138	179.06	59	180.063	C6H12O6	[M-H]-	D-Mannose*	Others	Saccharides and Alcohols	3458-28-4	3	2.73373e+06	5.27657e+06	3.89207e+06	3.66103e+06	3391900	0	0	0	0	0
mws1164	179.06	59.01	180.063	C6H12O6	[M-H]-	D-Fructose*	Others	Saccharides and Alcohols	7660-25-5	1	2.55267e+06	5.04057e+06	4.22157e+06	3.44653e+06	2.87997e+06	0	0	0	0	0
pmf0139	179.06	59	180.063	C6H12O6	[M-H]-	D-Galactose*	Others	Saccharides and Alcohols	59-23-4	3	2.37657e+06	4537200	4150000	3.17727e+06	2.64657e+06	0	0	0	0	0
Hmln000297	179.05	59.01	180.063	C6H12O6	[M-H]-	Inositol*	Others	Saccharides and Alcohols	87-89-8	1	2581400	4935500	3.72217e+06	3.47823e+06	3.06117e+06	0	0	0	0	0
mws4170	179.06	59.01	180.063	C6H12O6	[M-H]-	D-Glucose*	Others	Saccharides and Alcohols	14431-43-7	1	2897200	5.29247e+06	3998600	3.61993e+06	3047500	0	0	0	0	0
pme3705	193.04	73	194.043	C6H10O7	[M-H]-	D-Glucoronic acid	Others	Saccharides and Alcohols	-	2	60354.7	79817.7	45937	90145.7	56971.3	0	0	0	0	0
Zmzn000079	199	78.96	200.009	C4H9O7P	[M-H]-	D-Erythrose-4-phosphate	Others	Saccharides and Alcohols	585-18-2	2	84219	113346	106380	105628	85813.3	0	0	0	0	0
MWS1844	203.14	129.07	202.136	C14H18O	[M+H]+	2-Pentyl-3-phenyl-2-propenal	Others	Others	122-40-7	3	7915.07	8510.57	7955.8	8158	8671	0	0	0	0	0
Zmyn000108	209.03	85.03	210.038	C6H10O8	[M-H]-	D-Saccharic acid	Others	Saccharides and Alcohols	87-73-0	3	20200.3	18499.3	19938.9	15613.7	18803.7	0	0	0	0	0
pme2755	222	144	221.09	C8H15NO6	[M+H]+	N-Acetyl-D-glucosamine*	Others	Saccharides and Alcohols	7512-17-6	3	1.84613e+06	1.43167e+06	1.63613e+06	1650200	1.59677e+06	0	0	0	0	0
Jmbn003202	235.12	59.01	236.126	C10H20O6	[M-H]-	Butyl Beta-D-Fructopyranoside	Others	Others	67884-27-9	1	12856	12808.3	22009	15875	13314.7	0	0	0	0	0
pma3101	256.2	124.1	256.082	C11H14NO6+	[M+H]+	Nicotinate D-ribonucleoside	Others	Vitamin	17720-18-2	3	620257	482680	478327	553820	603050	0	0	0	0	0
pma1751	286.09	124	285.085	C12H15NO7	[M+H]+	N-(beta-D-Glucosyl)nicotinate	Others	Vitamin	-	3	15580.3	22782.7	19171	20742.8	22852.7	0	0	0	0	0
Lmqn000351	325.11	59.01	326.121	C12H22O10	[M-H]-	Rutinose	Others	Saccharides and Alcohols	90-74-4	3	29879.3	30230	33866.3	40199	32801	0	0	0	0	0
mws1080	341.11	179	342.116	C12H22O11	[M-H]-	Galactinol*	Others	Saccharides and Alcohols	3687-64-7	1	7.65437e+06	8496400	1.24847e+07	9.85097e+06	8148000	0	0	0	0	0
pme0519	341.11	119.03	342.116	C12H22O11	[M-H]-	D-Sucrose*	Others	Saccharides and Alcohols	57-50-1	1	2.71837e+06	3.37103e+06	3981100	3.09367e+06	3462700	0	0	0	0	0
Lmsn000381	341.11	89.02	342.116	C12H22O11	[M-H]-	D-Maltose*	Others	Saccharides and Alcohols	133-99-3	1	2560800	1.44587e+06	2010900	2.95227e+06	1.70947e+06	0	0	0	0	0
mws1333	341.11	113	342.116	C12H22O11	[M-H]-	Melibiose*	Others	Saccharides and Alcohols	585-99-9	1	930360	1501300	1.45767e+06	1.22911e+06	1190470	0	0	0	0	0
mws0264	341.11	119	342.116	C12H22O11	[M-H]-	D-Trehalose*	Others	Saccharides and Alcohols	99-20-7	1	1.27178e+06	1481720	1.33263e+06	1554230	1.25722e+06	0	0	0	0	0
MWSmce203	341.12	73.03	342.3	C12H22O11	[M-H]-	D-(+)-Cellobiose*	Others	Saccharides and Alcohols	528-50-7	3	21632.3	33409.3	23417.7	25780.7	19739.7	0	0	0	0	0
MWS1983	343.12	89.03	344.132	C12H24O11	[M-H]-	Maltitol	Others	Saccharides and Alcohols	585-88-6	3	43504	35145.7	46609	48842	38325.7	0	0	0	0	0
MWSslk074	343.12	59.01	344.31	C12H24O11	[M-H]-	Lactitol	Others	Saccharides and Alcohols	585-86-4	2	352170	241463	347180	352973	334140	0	0	0	0	0
pmf0248	403.36	373.1	402.35	C27H46O2	[M+H]+	Delta-Tocopherol	Others	Vitamin	119-13-1	3	1430.31	1490.17	1776.67	1671.37	1861.83	0	0	0	0	0
pme1014	445.3	341.3	444.303	C31H40O2	[M+H]+	Menatetrenone (Vitamin K2)	Others	Vitamin	11032-49-8	3	24584	25895.7	31352.3	19510.3	25911.7	0	0	0	0	0
MWSmce674	451.36	89.06	450.7	C31H46O2	[M+H]+	Vitamin K1	Others	Vitamin	84-80-0	2	7761.23	13102.3	12180.2	10375.8	9923.93	0	0	0	0	0
pme2125	503.16	179	504.169	C18H32O16	[M-H]-	Raffinose*	Others	Saccharides and Alcohols	512-69-6	3	53883.3	64821.7	131564	99394.7	83210	0	0	0	0	0
pme0534	195.05	74.9	196.058	C6H12O7	[M-H]-	Gluconic acid	Others	Saccharides and Alcohols	526-95-4	1	7.16673e+06	6.04573e+06	3562700	9313000	6.39213e+06	0	-1.00834	0	0	0
mws2104	193.07	99.01	194.079	C7H14O6	[M-H]-	D-Pinitol	Others	Saccharides and Alcohols	10284-63-6	3	79898.3	44587.7	36551.3	61093.3	47824	0	-1.12824	0	0	0
mws2608	222.1	84.05	221.09	C8H15NO6	[M+H]+	N-Acetyl-D-galactosamine*	Others	Saccharides and Alcohols	1811-31-0	2	298910	288857	125435	377173	301620	0	-1.25278	0	0	0
mws1337	220.12	202.1	219.111	C9H17NO5	[M+H]+	D-Pantothenic Acid	Others	Vitamin	79-83-4	1	1.54907e+06	796910	580480	949960	837310	0	-1.41608	0	0	0
Lmbn002644	119.05	93.03	120.058	C8H8O	[M-H]-	4-Methylbenzaldehyde	Others	Others	104-87-0	1	3.08433e+06	2.61497e+06	1099430	3.76097e+06	2672600	0	-1.4882	0	0	0
MWSmce690	175.02	59.01	176.12	C6H8O6	[M-H]-	Erythorbic acid*	Others	Vitamin	89-65-6	1	1.19877e+06	666770	426017	1166800	1061480	0	-1.49257	0	0	0
Hmfn000531	175.02	87.01	176.032	C6H8O6	[M-H]-	L-Ascorbic acid (Vitamin C)*	Others	Vitamin	50-81-7	1	5822000	3096700	1690400	5.06203e+06	4828700	0	-1.78415	0	0	0
Lmbn002737	119.05	93.03	120.058	C8H8O	[M-H]-	3-Methylbenzaldehyde	Others	Others	620-23-5	1	3139100	2.46713e+06	890917	3.68493e+06	2.57687e+06	0	-1.81699	0	0	0
mws4175	175.02	85.03	176.032	C6H8O6	[M-H]-	D-Glucurono-6,3-lactone	Others	Saccharides and Alcohols	32449-92-6	3	313923	190227	86871.7	302497	225487	0	-1.85345	0	0	0
Zmpn000095	261.04	78.96	262.045	C6H15O9P	[M-H]-	Sorbitol-6-phosphate	Others	Saccharides and Alcohols	20479-58-7	3	14379.5	14223.2	3677.96	13383.2	14613.8	0	-1.96704	0	0	0
Zmzn000078	168.99	78.96	169.998	C3H7O6P	[M-H]-	Dihydroxyacetone phosphate	Others	Saccharides and Alcohols	-	3	47117	33861	11445	63562.7	33918.7	0	-2.04153	0	0	0
mws1090	259.02	97	260.03	C6H13O9P	[M-H]-	Glucose-1-phosphate*	Others	Saccharides and Alcohols	59-56-3	1	1201030	967463	240713	1.13403e+06	813987	0	-2.31888	0	0	0
Zmgn000173	149.05	75.01	150.053	C5H10O5	[M-H]-	D-Ribose	Others	Saccharides and Alcohols	50-69-1	3	100655	84077.3	18575.7	97114	55685	0	-2.43794	0	0	0
MWS2442	259.02	96.97	260.03	C6H13O9P	[M-H]-	D-Fructose 6-Phosphate	Others	Saccharides and Alcohols	643-13-0	1	1.00867e+06	955430	183963	981107	664733	0	-2.45496	0	0	0
mws0866	259.02	97	260.03	C6H13O9P	[M-H]-	D-Glucose 6-phosphate*	Others	Saccharides and Alcohols	56-73-5	1	1622500	1.47437e+06	295843	1.38896e+06	1.01337e+06	0	-2.45531	0	0	0
pme2134	121	59	122.058	C4H10O4	[M-H]-	D-Threitol	Others	Saccharides and Alcohols	2418-52-2	3	199810	225710	9	9	269386	0	-14.4383	-14.4383	0	14.87
Jmwn002494	325.09	119.05	326.1	C15H18O8	[M-H]-	(2E)-3-[4-(β-D-glucopyranoside)-phenylacrylic]-acid	Phenolic acids	Phenolic acids	-	1	66583.3	496173	1254750	498417	566397	9.61181	4.2361	2.90412	3.08858	0
Lmmn000774	343.1	181.05	344.111	C15H20O9	[M-H]-	Dihydrocaffeoylglucose	Phenolic acids	Phenolic acids	-	3	26152.7	117756	600273	71519.7	125099	1.33461	4.52059	1.45138	2.25804	0
Zmln000899	343.11	181.05	344.111	C15H20O9	[M-H]-	Syringaldehyde-4-O-glucoside	Phenolic acids	Phenolic acids	-	1	13848	83972	191813	38773.3	50284.3	11.664	3.79195	1.48539	1.86043	0
Lmhn002926	279.05	163.04	280.058	C13H12O7	[M-H]-	p-Coumaroylmalic acid	Phenolic acids	Phenolic acids	-	2	69371.9	137667	6200700	56598	249538	0	6.48194	0	1.84684	2.14
pma6460	337.09	163.04	338.1	C16H18O8	[M-H]-	4-O-p-Coumaroylquinic acid*	Phenolic acids	Phenolic acids	32451-86-8	3	4642.2	17607	89606.7	8815.8	15825.4	3.36099	4.27073	0	1.76936	0
Jmwn002057	477.16	315.11	478.169	C20H30O13	[M-H]-	2-(3-β-D-glucopyranosyloxy-4-hydroxyphenyl)ethanol-1-O-β-D-glucopyranoside	Phenolic acids	Phenolic acids	-	3	13003.3	11748.7	99279	29391	38475	0	0	0	1.56504	0
mws2213	147.05	77.01	148.052	C9H8O2	[M-H]-	Cinnamic acid	Phenolic acids	Phenolic acids	140-10-3	3	2944.47	3895.3	19652.9	2380.13	8161.23	0	2.73866	0	1.47078	1.78
Lmhn002321	461.07	167.04	462.08	C21H18O12	[M-H]-	Vnilloylcaffeoyltartaric acid	Phenolic acids	Phenolic acids	-	2	59614.7	92074.7	120888	120027	135247	0	0	1.00962	1.18186	0
mws1297	269.1	101.02	270.11	C13H18O6	[M-H]-	Benzyl glucoside	Phenolic acids	Phenolic acids	-	2	10659.8	10260.9	6782.47	18700	23467	0	0	0	1.13846	0
Lmhn102068	295.05	179.03	296.053	C13H12O8	[M-H]-	2-O-Caffeoylmalic acid	Phenolic acids	Phenolic acids	53755-04-7	3	7542	9714.4	561250	5255.53	19118.6	0	6.21755	0	0	1.86
Lmgn002253	695.2	353.09	696.19	C31H36O18	[M-H]-	Syringoylcaffeoylquinic acid-D-glucose	Phenolic acids	Phenolic acids	-	2	46108.5	31391.6	296427	27368.3	27790.3	0	2.68457	0	0	0
Cmzn005251	433.11	271.06	434.121	C21H22O10	[M-H]-	6-O-Caffeoylarbutin	Phenolic acids	Phenolic acids	136172-60-6	2	48491.3	141647	237457	63565.7	71327.7	1.17778	2.29187	0	0	0
Hmhn003518	355.1	175.04	356.111	C16H20O9	[M-H]-	4-O-β-D-glucopyranosylferulic acid	Phenolic acids	Phenolic acids	-	2	16042.5	9328.03	67481.7	10860.6	10176.3	0	2.0726	0	0	0
Hmtn001288	181.05	135.04	182.058	C9H10O4	[M-H]-	Methyl 2,4-dihydroxyphenylacetate	Phenolic acids	Phenolic acids	67828-42-6	2	24460	21453.8	97624.3	25774.7	40182.3	0	1.99682	0	0	0
MWS1846	151.04	93.03	152.047	C8H8O3	[M-H]-	Phenoxyacetic acid	Phenolic acids	Phenolic acids	122-59-8	3	15898.2	14798	60580.7	4541.73	18844.7	0	1.92999	-1.80755	0	2.05
Lmsn002247	299.08	137.02	300.085	C13H16O8	[M-H]-	1-O-Salicyloyl-β-D-glucose	Phenolic acids	Phenolic acids	60517-74-0	1	32260.7	41147.3	122773	35108	31503	0	1.92815	0	0	0
pme0241	123.04	79	122.037	C7H6O2	[M+H]+	benzoic Acid	Phenolic acids	Phenolic acids	65-85-0	3	66785.3	57508	215930	80082	86764.7	0	1.69296	0	0	0
MWS2066	143.05	115.06	144.058	C10H8O	[M-H]-	1-Naphthol	Phenolic acids	Phenolic acids	90-15-3	3	8429.33	16550.3	25376	7445.37	9785.9	0	1.58997	0	0	0
pmn001420	341.09	179.04	342.095	C15H18O9	[M-H]-	1-O-[(E)-Caffeoyl]-D-glucose	Phenolic acids	Phenolic acids	-	3	233537	471173	690197	339153	401730	1.17063	1.56336	0	0	0
pmb2654	460.1	117.9	461.153	C19H27NO12	[M-H]-	Anthranilate-1-O-Sophoroside	Phenolic acids	Phenolic acids	-	3	78398.3	83537.7	224977	68325.3	106270	0	1.52088	0	0	0
mws0145	151.04	93	152.047	C8H8O3	[M-H]-	O-Anisic acid (2-Methoxybenzoic acid)	Phenolic acids	Phenolic acids	529-75-9	3	16080.9	12218.7	43572.3	7001.3	9732.18	0	1.43806	-1.19966	0	0
pmn001468	461.13	137	462.137	C19H26O13	[M-H]-	Sibiricose A3	Phenolic acids	Phenolic acids	139726-39-9	2	12305.7	18761.7	29995.3	26647.3	23136	0	1.28542	1.11467	0	0
Lmbn005172	165.06	119.05	166.063	C9H10O3	[M-H]-	2,6-Dimethoxybenzaldehyde	Phenolic acids	Phenolic acids	3392-97-0	1	105987	112282	227497	99299.3	124091	0	1.10196	0	0	0
Lmsn002288	503.14	341.09	504.148	C21H28O14	[M-H]-	1-O-Caffeoyl-(6-O-glucosyl)-β-D-glucose	Phenolic acids	Phenolic acids	-	3	20347.3	29153.3	41364.3	23444	33526.7	0	1.02355	0	0	0
mws0178	353.09	191.01	354.095	C16H18O9	[M-H]-	Chlorogenic acid (3-O-caffeoylquinic acid)*	Phenolic acids	Phenolic acids	327-97-9	2	870753	247869	2296900	511497	352873	7.38728	0	0	0	0
pmb0751	321.1	147.3	320.09	C16H16O7	[M+H]+	Trans-5-O-(p-Coumaroyl)shikimate*	Phenolic acids	Phenolic acids	-	3	17753.5	39586.3	8100.53	29324	23786	1.95538	0	0	0	0
Lmhn004756	455.1	233.04	456.106	C23H20O10	[M-H]-	cinnamoylferuloyltartaric acid	Phenolic acids	Phenolic acids	-	3	14651.6	9	21226.9	17386.7	17187	1.06648	0	0	0	0
Lmwp011196	391.28	149.02	390.277	C24H38O4	[M+H]+	Bis(2-ethylhexyl)phthalate	Phenolic acids	Phenolic acids	117-81-7	2	8.04307e+06	5.77677e+06	7627200	1.72467e+07	7858200	0	0	1.1005	0	-1.13
mws1203	121.06	77	120.058	C8H8O	[M+H]+	Phenylacetaldehyde	Phenolic acids	Phenolic acids	122-78-1	3	27446.7	21286.3	15357.4	33743	32108.3	0	0	0	0	0
mws0628	121.03	92	122.037	C7H6O2	[M-H]-	4-Hydroxybenzaldehyde	Phenolic acids	Phenolic acids	123-08-0	1	170377	163400	119330	115667	134123	0	0	0	0	0
MWS1848	135.05	92.03	136.052	C8H8O2	[M-H]-	Phenyl acetate	Phenolic acids	Phenolic acids	122-79-2	3	161091	132090	75812.3	84647.3	88632.3	0	0	0	0	0
MWS2099	137.06	77.04	136.052	C8H8O2	[M+H]+	4-Methylbenzoic Acid	Phenolic acids	Phenolic acids	99-94-5	3	64416	58085.7	83004.3	58761	64809	0	0	0	0	0
Hmbn002174	135.05	120.02	136.053	C8H8O2	[M-H]-	4-Hydroxyacetophenone	Phenolic acids	Phenolic acids	99-93-4	3	24390	22842.7	14949	13274.3	15743.6	0	0	0	0	0
Lmbn001981	137.02	93.03	138.032	C7H6O3	[M-H]-	2,5-Dihydroxybenzaldehyde	Phenolic acids	Phenolic acids	1194-98-5	3	45596.7	44969.3	63398.3	45995.3	36489.3	0	0	0	0	0
pme2828	140	99	139.027	C6H5NO3	[M+H]+	4-Nitrophenol	Phenolic acids	Phenolic acids	100-02-7	3	363243	412543	453690	318987	375657	0	0	0	0	0
mws0458	151.04	136	152.047	C8H8O3	[M-H]-	Vanillin	Phenolic acids	Phenolic acids	121-33-5	3	177043	165577	131597	151369	144373	0	0	0	0	0
MWSmce040	153.05	65.04	152.15	C8H8O3	[M+H]+	Isovanillin	Phenolic acids	Phenolic acids	621-59-0	3	101772	100547	60399	100552	89449.3	0	0	0	0	0
mws0180	153.02	109.03	154.027	C7H6O4	[M-H]-	2,5-Dihydroxybenzoic acid; Gentisic Acid*	Phenolic acids	Phenolic acids	490-79-9	3	126863	122579	99005.3	103655	89698.7	0	0	0	0	0
mws0183	153.02	109.03	154.027	C7H6O4	[M-H]-	3,4-Dihydroxybenzoic acid (Protocatechuic acid)*	Phenolic acids	Phenolic acids	99-50-3	3	329757	247790	194043	268140	266633	0	0	0	0	0
mws0639	153.02	109.03	154.027	C7H6O4	[M-H]-	2,3-Dihydroxybenzoic Acid*	Phenolic acids	Phenolic acids	303-38-8	3	280630	235593	207027	227147	208513	0	0	0	0	0
Jmwp002208	155.07	91.05	154.063	C8H10O3	[M+H]+	3,4-dihydroxy phenylethanol	Phenolic acids	Phenolic acids	-	3	188203	133090	180740	137005	164223	0	0	0	0	0
pme1439	165.05	119	164.047	C9H8O3	[M+H]+	p-Coumaric acid	Phenolic acids	Phenolic acids	501-98-4	3	40812.3	59044	35924.3	43342.3	38649	0	0	0	0	0
MWSCX015	165.05	91.05	164.047	C9H8O3	[M+H]+	(E)-3-(3,4-dihydroxyphenyl)acrylaldehyde	Phenolic acids	Phenolic acids	-	3	82815.7	99574.7	61010	75172.3	75431.7	0	0	0	0	0
pme3083	164.04	120	165.043	C8H7NO3	[M-H]-	2-(Formylamino)benzoic acid	Phenolic acids	Phenolic acids	3342-77-6	3	37117.7	56012	44300	37418	39899.7	0	0	0	0	0
pme0281	165.02	121.03	166.027	C8H6O4	[M-H]-	Terephthalic acid*	Phenolic acids	Phenolic acids	100-21-0	2	4.39903e+06	2411860	2274160	5867700	4.31107e+06	0	0	0	0	0
pme0282	165.02	77.04	166.027	C8H6O4	[M-H]-	Phthalic acid*	Phenolic acids	Phenolic acids	88-99-3	1	429747	214592	261881	616480	460913	0	0	0	0	0
Lmrn003000	165.06	103.06	166.063	C9H10O3	[M-H]-	2-Hydroxy-3-phenylpropanoic acid	Phenolic acids	Phenolic acids	7326-19-4	1	103603	102613	145859	80540	120253	0	0	0	0	0
pmn001681	165.09	149.06	166.099	C10H14O2	[M-H]-	1-(4-Methoxyphenyl)-1-propanol	Phenolic acids	Phenolic acids	5349-60-0	3	46119	40139.7	48317	32234.3	45017	0	0	0	0	0
NK10253223	168.06	94.06	167.058	C8H9NO3	[M+H]+	2-Amino-3-methoxybenzoic acid	Phenolic acids	Phenolic acids	3177-80-8	3	58267.7	64033	33094.7	48181	44184.7	0	0	0	0	0
MWSmce501	167.04	108.02	168.15	C8H8O4	[M-H]-	Methyl 3,4-dihydroxybenzoate	Phenolic acids	Phenolic acids	2150-43-8	3	41773.3	33923.7	22418	26732.3	26059.7	0	0	0	0	0
MWS20192	171.03	107.01	170.022	C7H6O5	[M+H]+	Gallic acid	Phenolic acids	Phenolic acids	149-91-7	2	73035.7	54054.7	74597.7	45791.7	52438	0	0	0	0	0
mws1195	179.07	147.1	178.063	C10H10O3	[M+H]+	p-Coumaric acid methyl ester	Phenolic acids	Phenolic acids	3943-97-3	3	30112.3	34265.3	48951	35557.3	36781	0	0	0	0	0
pmb2795	177	145	178.063	C10H10O3	[M-H]-	4-Methoxycinnamic acid	Phenolic acids	Phenolic acids	830-09-1	3	17134.7	10113.7	24047.3	15401	6518	0	0	0	0	0
mws1200	177	145	178.063	C10H10O3	[M-H]-	Trans-4-Hydroxycinnamic Acid Methyl Ester	Phenolic acids	Phenolic acids	19367-38-5	3	17134.7	10113.7	24047.3	15401	6518	0	0	0	0	0
mws2212	179.03	135.05	180.042	C9H8O4	[M-H]-	Caffeic acid	Phenolic acids	Phenolic acids	331-39-5	1	314917	484240	346570	323280	249753	0	0	0	0	0
Lmbn004847	179.07	146.04	180.079	C10H12O3	[M-H]-	4-Methoxyphenylpropionic acid	Phenolic acids	Phenolic acids	-	2	5316.37	7506.8	4602.93	5561	5532.03	0	0	0	0	0
MWS2070	179.07	92.03	180.079	C10H12O3	[M-H]-	Propylparaben	Phenolic acids	Phenolic acids	94-13-3	1	43436	39245.4	33183	18920.3	31476.3	0	0	0	0	0
MWS5206	181.05	135.04	182.058	C9H10O4	[M-H]-	Hydroxyphenyllactic acid	Phenolic acids	Phenolic acids	306-23-0	2	36576	44192.3	49510	38834	45072.3	0	0	0	0	0
mws0014	193.05	134.01	194.058	C10H10O4	[M-H]-	Ferulic acid*	Phenolic acids	Phenolic acids	537-98-4	3	37104	55429	26003.3	33739	41922	0	0	0	0	0
pme0422	193.06	134	194.058	C10H10O4	[M-H]-	Isoferulic Acid*	Phenolic acids	Phenolic acids	537-73-5	3	62109.3	70815.3	44382.3	66721.3	53964.7	0	0	0	0	0
MWSslk097	195.06	163.04	194.18	C10H10O4	[M+H]+	Dimethyl phthalate	Phenolic acids	Phenolic acids	131-11-3	2	75515	65065.7	57262.3	87586.3	82990.3	0	0	0	0	0
MWSmce632	195.06	93.03	194.19	C10H10O4	[M+H]+	Vanillin acetate	Phenolic acids	Phenolic acids	881-68-5	3	442940	413733	39898.3	327217	417577	0	0	0	0	0
Lmbn013410	205.16	189.13	206.167	C14H22O	[M-H]-	2,4-Di-Tert-Butylphenol*	Phenolic acids	Phenolic acids	96-76-4	2	323060	293843	304470	299333	284173	0	0	0	0	0
Lmln010063	205.16	189.13	206.167	C14H22O	[M-H]-	2,6-Di-tert-butylphenol*	Phenolic acids	Phenolic acids	128-39-2	1	278687	255700	273790	264140	261083	0	0	0	0	0
MA10107783	207.03	119.05	208.037	C10H8O5	[M-H]-	3-[(1-Carboxyvinyl)oxy]benzoic acid	Phenolic acids	Phenolic acids	16929-37-6	2	108256	122950	131810	92179	101221	0	0	0	0	0
mws1212	209.08	177.3	208.074	C11H12O4	[M+H]+	Methyl ferulate	Phenolic acids	Phenolic acids	-	3	3138.27	4405	2871.77	2366.53	4371.37	0	0	0	0	0
Lmlp012720	279.16	149.02	278.152	C16H22O4	[M+H]+	Dibutyl phthalate	Phenolic acids	Phenolic acids	84-74-2	1	11613100	9237000	1.63607e+07	1.00999e+07	10241500	0	0	0	0	0
Lmxp011770	279.16	149.02	278.152	C16H22O4	[M+H]+	Diisobutyl phthalate	Phenolic acids	Phenolic acids	84-69-5	1	1.14859e+07	9.07523e+06	1.60087e+07	9900800	10185000	0	0	0	0	0
MWSmce341	279.16	149.03	278.34	C16H22O4	[M+H]+	Butyl isobutyl phthalate	Phenolic acids	Phenolic acids	17851-53-5	3	12006400	9494100	16137000	10209100	1.0415e+07	0	0	0	0	0
mws1521	285.1	121.03	286.105	C13H18O7	[M-H]-	Salicin	Phenolic acids	Phenolic acids	138-52-3	3	19898.3	19437.7	20823.3	17642.4	16617.7	0	0	0	0	0
mws1708	285.1	123.05	286.105	C13H18O7	[M-H]-	Gastrodin	Phenolic acids	Phenolic acids	62499-27-8	1	37303.7	22393.7	52292.7	32057	34685.3	0	0	0	0	0
Lmyn003835	289.04	137.02	290.043	C14H10O7	[M-H]-	4-(3,4,5-Trihydroxybenzoxy)benzoic acid	Phenolic acids	Phenolic acids	-	2	143966	144450	111249	135568	127720	0	0	0	0	0
Zmhn001358	299.08	137.02	300.084	C13H16O8	[M-H]-	4-O-Glucosyl-4-hydroxybenzoic acid	Phenolic acids	Phenolic acids	-	1	25413	26147.7	31182.3	30462.3	39459.3	0	0	0	0	0
Hmtn001302	299.08	137.02	300.085	C13H16O8	[M-H]-	Glucosyloxybenzoic Acid	Phenolic acids	Phenolic acids	-	2	74436.7	63562	52916.3	63622	65700	0	0	0	0	0
pmb3142	299.1	137.1	300.085	C13H16O8	[M-H]-	Salicylic acid-2-O-glucoside	Phenolic acids	Phenolic acids	10366-91-3	3	472900	494323	507733	413063	367040	0	0	0	0	0
Lmmn002179	313.09	107.05	314.1	C14H18O8	[M-H]-	Methyl salicylate-2-O-glucoside	Phenolic acids	Phenolic acids	10019-60-0	1	2.62853e+06	2551500	2.29913e+06	2.58863e+06	2502600	0	0	0	0	0
Lmyn002403	313.09	101.02	314.1	C14H18O8	[M-H]-	Mandelic acid-β-glucoside	Phenolic acids	Phenolic acids	-	2	648273	633237	603710	709220	639723	0	0	0	0	0
pmb2871	315.07	153	316.079	C13H16O9	[M-H]-	1-O-Gentisoyl-D-glucoside	Phenolic acids	Phenolic acids	23445-11-6	2	4.73183e+06	5.38273e+06	5.58157e+06	4.12287e+06	4.62547e+06	0	0	0	0	0
Zmtn001661	315.11	153.02	316.116	C14H20O8	[M-H]-	Vanilloloside	Phenolic acids	Phenolic acids	74950-96-2	1	3.66663e+06	4.02647e+06	4508300	3181500	3646400	0	0	0	0	0
Lmnn102707	315.11	135.04	316.116	C14H20O8	[M-H]-	Cimidahurinine	Phenolic acids	Phenolic acids	-	1	2590900	1.97557e+06	2.40587e+06	1977100	2718100	0	0	0	0	0
Hmtn001120	315.11	153.06	316.116	C14H20O8	[M-H]-	5-(2-Hydroxyethyl)-2-O-glucosylphenol	Phenolic acids	Phenolic acids	-	2	269703	490123	518157	321293	403233	0	0	0	0	0
Jmwn002172	315.11	135.04	316.116	C14H20O8	[M-H]-	3,4-dihydroxyphenylethanol-β-D-glucopyranoside	Phenolic acids	Phenolic acids	-	1	1.85907e+06	1.45257e+06	1610200	1416000	1.84037e+06	0	0	0	0	0
Hmhn003067	325.09	119.05	326.1	C15H18O8	[M-H]-	Phenylpropionic acid-O-β-D-glucopyranoside	Phenolic acids	Phenolic acids	-	1	1552500	1228500	1030150	1.16852e+06	1.11313e+06	0	0	0	0	0
Zmhn002301	325.09	163.04	326.1	C15H18O8	[M-H]-	p-Coumaric acid-4-O-glucoside*	Phenolic acids	Phenolic acids	117405-48-8	1	1.84573e+06	1721200	1.31957e+06	1.29967e+06	1333100	0	0	0	0	0
Zmzn001549	325.09	119.05	326.1	C15H18O8	[M-H]-	4-O-beta-D-glucosyl-4-coumaric acid*	Phenolic acids	Phenolic acids	14364-05-7	3	951800	985797	911357	695550	720690	0	0	0	0	0
Lmsn000363	325.13	145.07	326.137	C16H22O7	[M-H]-	Raspberryketone glucoside	Phenolic acids	Phenolic acids	38963-94-9	3	358721	577877	710323	375277	282137	0	0	0	0	0
pmn001517	329.12	167	330.131	C15H22O8	[M-H]-	3,4,5-Trimethoxyphenyl-1-O-Glucoside	Phenolic acids	Phenolic acids	-	3	2691700	2.59177e+06	2.31687e+06	2368900	2897900	0	0	0	0	0
Hmln000873	331.07	169.01	332.075	C13H16O10	[M-H]-	2-O-Galloyl-D-glucose	Phenolic acids	Phenolic acids	-	1	197230	191813	275887	177197	181847	0	0	0	0	0
Wmyn000217	331.1	169.01	332.111	C14H20O9	[M-H]-	2,6-dimethoxy-hydroquinone-4-O-β-D-glucopyranoside	Phenolic acids	Phenolic acids	-	2	201360	206103	274733	190663	188177	0	0	0	0	0
pmb3074	337.09	191.05	338.1	C16H18O8	[M-H]-	5-O-p-Coumaroylquinic acid*	Phenolic acids	Phenolic acids	1899-30-5	2	100751	40226	84737.3	48895	76945.3	0	0	0	0	0
mws2108	353.09	191.05	354.095	C16H18O9	[M-H]-	Cryptochlorogenic acid (4-O-Caffeoylquinic acid)	Phenolic acids	Phenolic acids	905-99-7	1	689784	336879	2.33563e+06	477843	266590	0	0	0	0	0
pme1816	353.09	191	354.095	C16H18O9	[M-H]-	Neochlorogenic acid (5-O-caffeoylquinic acid)	Phenolic acids	Phenolic acids	906-33-2	2	994977	448949	3480500	423363	488240	0	0	0	0	0
Zmhn002422	355.1	193.05	356.11	C16H20O9	[M-H]-	1-O-Feruloyl-D-Glucose	Phenolic acids	Phenolic acids	-	3	165673	212790	193840	146207	194293	0	0	0	0	0
Hmmn002544	355.1	193.05	356.111	C16H20O9	[M-H]-	Ferulic acid-4-O-glucoside	Phenolic acids	Phenolic acids	117405-51-3	1	410550	766157	200327	480043	451227	0	0	0	0	0
Jmyn002224	357.12	135.04	358.126	C16H22O9	[M-H]-	glucoacetosyringone	Phenolic acids	Phenolic acids	86402-41-7	2	560520	657100	998053	759900	752193	0	0	0	0	0
mws0011	371.13	209	372.142	C17H24O9	[M-H]-	Syringin	Phenolic acids	Phenolic acids	118-34-3	3	27921	29413.3	43221.7	43695.3	35533	0	0	0	0	0
Lmzn001983	375.13	135.05	376.137	C16H24O10	[M-H]-	D-Threo-guaiacylglycerol-7-O-β-D-glucoside	Phenolic acids	Phenolic acids	-	2	445183	337200	414387	350820	467123	0	0	0	0	0
Cmyp005063	425.18	147.04	424.173	C21H28O9	[M+H]+	Grandidentatin	Phenolic acids	Phenolic acids	15732-48-6	2	41876.7	47540.3	21206	35332	22306.6	0	0	0	0	0
Lmhn002574	431.06	137.03	432.069	C20H16O11	[M-H]-	Caffeoyl(p-Hydroxybenzoyl)tartaric acid	Phenolic acids	Phenolic acids	-	3	163810	130674	126227	158943	161317	0	0	0	0	0
Lmyn003028	431.16	269.1	432.163	C19H28O11	[M-H]-	Benzyl-β-gentiobioside	Phenolic acids	Phenolic acids	56775-64-5	3	35469.3	43974.7	58984.7	46369	51141.3	0	0	0	0	0
HJN093	451.09	313.05	452.095	C20H20O12	[M-H]-	2-O-Salicyl-6-O-Galloyl-D-Glucose	Phenolic acids	Phenolic acids	-	3	17434.7	15313.7	35190.9	15681.7	11078.5	0	0	0	0	0
pmb3066	481.14	319.2	482.142	C22H26O12	[M-H]-	5-O-p-Coumaroylshikimic acid O-glucoside	Phenolic acids	Phenolic acids	-	2	23797	20121.7	16670.7	40012.3	29802	0	0	0	0	0
Zmhn000785	515.16	341.11	516.169	C19H32O16	[M-H]-	Di-O-Glucosylquinic acid	Phenolic acids	Phenolic acids	-	3	5.44763e+06	9.23843e+06	9.80333e+06	9.01233e+06	8.14073e+06	0	0	0	0	0
pmn001710	521.13	359.08	522.137	C24H26O13	[M-H]-	Rosmarinic acid-3'-O-glucoside	Phenolic acids	Phenolic acids	910028-78-3	3	85123.3	98609.7	136017	78754	101394	0	0	0	0	0
Zmhn002032	609.18	447.13	610.189	C28H34O15	[M-H]-	4-O-(6'-O-Glucosylcaffeoylglucosyl)-4-hydroxybenzyl alcohol	Phenolic acids	Phenolic acids	-	2	26463.7	31081	41637	31063	25909.3	0	0	0	0	0
mws1506	639.19	161	640.2	C29H36O16	[M-H]-	Plantamajoside	Phenolic acids	Phenolic acids	104777-68-6	3	29074	16672.7	15552.7	16768.7	22941.7	0	0	0	0	0
Lmfn000797	483.08	169.01	484.085	C20H20O14	[M-H]-	2,3-Di-O-Galloyl-D-Glucose	Phenolic acids	Phenolic acids	-	3	112722	58805.3	70927.7	55896.7	85827.7	0	0	-1.01193	0	0
HJN037	183.03	124.02	184.037	C8H8O5	[M-H]-	4-O-Methylgallic Acid	Phenolic acids	Phenolic acids	-	3	22047.7	12706.8	13251.2	8743.5	15174.3	0	0	-1.33434	0	0
Lmsp004521	613.12	147.04	612.112	C29H24O15	[M+H]+	1-O-cinnamoyl-4,6-(S)-HHDP-β-D-glucose	Phenolic acids	Phenolic acids	-	3	8518.23	4788.7	7464.43	1029.8	4445.53	0	0	-3.04819	0	2.10999
ML10179289	105.07	77.04	122.073	C8H10O	[M+H-H2O]+	2-Phenylethanol	Phenolic acids	Phenolic acids	-	3	133227	111674	63667	93532	79664.3	0	-1.06527	0	0	0
Lmmn001643	163.04	119.05	164.047	C9H8O3	[M-H]-	2-Hydroxycinnamic acid*	Phenolic acids	Phenolic acids	583-17-5	2	74800	59979.3	35139	33320.3	41845.3	0	-1.08997	-1.16664	0	0
mws2368	137.06	119.05	138.068	C8H10O2	[M-H]-	Tyrosol	Phenolic acids	Phenolic acids	501-94-0	2	286913	166533	115304	232910	196773	0	-1.31517	0	0	0
Hmcn001296	487.15	179.03	488.152	C21H28O13	[M-H]-	Cistanoside F	Phenolic acids	Phenolic acids	97411-47-7	3	29098.7	22619	11233.7	30811.3	26726.3	0	-1.37312	0	0	0
Hmyn001360	299.11	59.01	300.135	C18H20O4	[M-H]-	Doitungbiphenyl A	Phenolic acids	Phenolic acids	-	1	267273	214187	91274.3	160550	186900	0	-1.55003	0	0	0
mws2367	299.11	119	300.121	C14H20O7	[M-H]-	Salidroside	Phenolic acids	Phenolic acids	10338-51-9	1	173087	131390	56189.7	110960	105159	0	-1.62312	0	0	0
Zmhn001883	329.09	209.04	330.095	C14H18O9	[M-H]-	Vanillic acid-4-O-glucoside	Phenolic acids	Phenolic acids	32142-31-7	3	79247.3	95748.3	18835.7	51859.3	40156.3	0	-2.0729	0	0	0
mws0566	123.05	108	124.052	C7H8O2	[M-H]-	4-MethylCatechol	Phenolic acids	Phenolic acids	452-86-8	3	28849.7	25498.3	1567.63	16006.7	16235.6	0	-4.20189	0	0	0
MWSslk144	193.09	147.04	192.21	C11H12O3	[M+H]+	p-Coumaric acid ethyl ester	Phenolic acids	Phenolic acids	7362-39-2	3	28101.7	11924.4	9	31484.3	33734	7.38728	-11.6084	0	0	0
pmf0440	163.08	91.1	162.068	C10H10O2	[M+H]+	4-MethoxycinnaMaldehyde	Phenolic acids	Phenolic acids	1963-36-6	3	67486.3	32490.7	9	60614	57322	12.4114	-12.8724	0	0	0
HJN025	123.04	122.04	124.052	C7H8O2	[M-H]-	4-Hydroxybenzyl Alcohol	Phenolic acids	Phenolic acids	623-05-2	3	101459	69203	11201.7	48715.3	47846.3	0	-3.1791	-1.05844	-1.08441	0
pme1292	167.1	123.04	168.042	C8H8O4	[M-H]-	Homogentisic acid	Phenolic acids	Phenolic acids	451-13-8	3	352197	218323	33963.3	140433	151463	0	-3.37433	-1.3265	-1.21741	0
Lmyn002788	183.03	124.02	184.037	C8H8O5	[M-H]-	Methyl gallate	Phenolic acids	Phenolic acids	99-24-1	3	16473.2	9384.9	9810.27	8319.07	6361.63	0	0	0	-1.37265	0
Lmbn002648	163.04	119.05	164.047	C9H8O3	[M-H]-	α-Hydroxycinnamic Acid*	Phenolic acids	Phenolic acids	5801-57-0	2	87384.3	62835	32371	42839	31378	0	-1.43267	-1.02845	-1.47762	0
NK10264324	127.04	81.03	126.032	C6H6O3	[M+H]+	1,3,5-Benzenetriol	Phenolic acids	Phenolic acids	108-73-6	2	372487	337537	319397	276650	9	0	0	0	-15.3369	-14.9078
Zmhn001905	447.09	285.04	448.101	C21H20O11	[M-H]-	HydroxyAloe-emodin-8-O-glucoside	Quinones	Anthraquinone	-	2	28423	126413	73651	46829.3	106682	0	0	0	1.90819	1.19
Zmdn005800	457.11	253.05	458.121	C23H22O10	[M-H]-	Chrysophanol-8-O-(6'-acetyl)-glucoside	Quinones	Anthraquinone	-	2	183022	9	109848	125587	76899.7	1.35435	0	0	0	0
Zmdn005930	457.11	253.05	458.121	C23H22O10	[M-H]-	Chrysophanol-1-O-(6'-acetyl)-glucoside	Quinones	Anthraquinone	-	2	254102	13790.7	116878	166225	95412	1.07358	0	0	0	0
MWS1872	225.05	105.03	224.047	C14H8O3	[M+H]+	1-Hydroxyanthraquinone	Quinones	Anthraquinone	129-43-1	2	24119.7	24774.7	34409	23592	24463.7	0	0	0	0	0
Zmdn004052	431.1	269.05	432.106	C21H20O10	[M-H]-	Aloe emodin-1-O-glucoside	Quinones	Anthraquinone	-	2	8453.33	11640	34681	6572.47	10131.7	0	0	0	0	0
pmn001343	415.1	253.1	416.111	C21H20O9	[M-H]-	Chrysophanol-8-O-glucoside	Quinones	Anthraquinone	13241-28-6	3	20741.7	9	7026.5	10331.1	7528.13	1.4109	0	0	-1.46217	0
pmp000102	1155.28	867.21	1154.27	C60H50O24	[M+H]+	Arecatannin A1	Tannins	Tannin	-	1	508717	573843	1136660	831957	703660	0	1.15987	0	0	0
pmn001667	577.14	407.1	578.142	C30H26O12	[M-H]-	Procyanidin B4*	Tannins	Proanthocyanidins	29106-51-2	1	996737	932490	908800	1.30517e+06	1.27783e+06	0	0	0	0	0
mws0836	577.14	425.1	578.142	C30H26O12	[M-H]-	Procyanidin B1*	Tannins	Proanthocyanidins	20315-25-7	2	29252	27470	17231.3	28859.7	23873	0	0	0	0	0
MWSslk094	593.13	125.03	594.137	C30H26O13	[M-H]-	Proanthocyanidins	Tannins	Proanthocyanidins	20347-71-1	3	22304.3	20836	20624	20709	21958	0	0	0	0	0
HJN043	863.19	711.14	864.19	C45H36O18	[M-H]-	cinnamtannin B1	Tannins	Tannin	88082-60-4	2	6.05373e+06	6.18253e+06	4.95683e+06	6508400	6.33467e+06	0	0	0	0	0
pmn001648	863.18	411.1	864.19	C45H36O18	[M-H]-	cinnamtannin D1	Tannins	Tannin	97233-06-2	2	6.64817e+06	7122200	5.50123e+06	7.81297e+06	7.50247e+06	0	0	0	0	0
pmn001646	865.2	577.1	866.206	C45H38O18	[M-H]-	Procyanidin C1*	Tannins	Proanthocyanidins	37064-30-5	2	334683	561680	569987	386833	482290	0	0	0	0	0
pmn001647	865.2	713.2	866.206	C45H38O18	[M-H]-	Procyanidin C2*	Tannins	Proanthocyanidins	37064-31-6	2	814500	967153	818453	871077	1.02089e+06	0	0	0	0	0
pmp000101	867.21	715.16	866.206	C45H38O18	[M+H]+	Arecatannin C1	Tannins	Tannin	87727-69-3	1	629323	520300	533097	535437	487600	0	0	0	0	0
pmp000100	867.21	715.16	866.206	C45H38O18	[M+H]+	Arecatannin B1	Tannins	Tannin	79763-28-3	3	629323	520300	533097	535437	487600	0	0	0	0	0
pmn001649	1153.26	1001.2	1154.27	C60H50O24	[M-H]-	Cinnamtannin A2	Tannins	Tannin	86631-38-1	1	15167.7	13295	38119.3	21262.7	22836	0	0	0	0	0
pmp000103	1155.28	867.21	1154.27	C60H50O24	[M+H]+	Arecatannin A2	Tannins	Tannin	79763-29-4	1	525317	484343	831860	667373	773007	0	0	0	0	0
pme0434	577.14	407.1	578.142	C30H26O12	[M-H]-	Procyanidin B2*	Tannins	Proanthocyanidins	29106-49-8	1	683970	612463	327397	634660	630807	0	-1.06289	0	0	0
pme0436	577.14	407.1	578.142	C30H26O12	[M-H]-	Procyanidin B3*	Tannins	Proanthocyanidins	23567-23-9	1	674537	632407	285860	655333	629580	0	-1.23859	0	0	0
Lmzp012394	441.37	219.17	440.365	C30H48O2	[M+H]+	Roburic acid	Terpenoids	Triterpene	6812-81-3	1	2956.13	21311.1	11786.4	19903.8	18863	1.31357	1.99534	2.75126	2.67378	0
Smsn001839	391.16	229.11	390.152	C17H26O10	[M+H]+	Dihydrocornin	Terpenoids	Monoterpenoids	51847-91-7	3	5891.33	9621.4	7553.67	8752.97	15053	0	0	0	1.35338	0
Lmmn004145	675.41	397.14	679.419	C38H60O10	[M-H]-	3-O-(2-O-Acetyl-glucosyl)oleanolic acid	Terpenoids	Triterpene	-	3	53294.7	132467	370233	114310	113970	3.88757	2.79637	1.10088	1.0966	0
mws1565	389.14	209.08	388.137	C17H24O10	[M+H]+	Geniposide	Terpenoids	Monoterpenoids	24512-63-8	3	153125	306443	460327	181307	263010	1.70178	1.58795	0	0	0
Lmzn006169	471.35	471.35	472.355	C30H48O4	[M-H]-	Pomolic acid	Terpenoids	Triterpene	13849-91-7	1	226943	9	21702.3	9	97674.9	10.6029	0	-14.622	0	13.41
Lmmn009170	455.35	455.35	456.36	C30H48O3	[M-H]-	Mangiferolic acid	Terpenoids	Triterpene	4184-34-3	2	69620.7	2178.7	4476.8	926.133	17173	3.7865	0	-6.23215	0	4.21
Hmbn005207	471.35	471.35	472.355	C30H48O4	[M-H]-	hederagenin	Terpenoids	Triterpene	465-99-6	3	31231.3	9	14976.7	9	13460.2	1.58738	0	-11.7608	0	10.55
pmn001706	471.35	471.35	472.355	C30H48O4	[M-H]-	2-Hydroxyoleanolic acid	Terpenoids	Triterpene	26707-60-8	1	176756	9	7583.33	9	87872.7	1.3181	0	-14.2615	0	13.25
pmn001705	471.35	471.35	472.355	C30H48O4	[M-H]-	3,24-Dihydroxy-17,21-semiacetal-12(13)oleanolic fruit	Terpenoids	Triterpene	-	3	213314	9	44736.7	9	99460.7	1.19596	0	-14.5327	0	13.43
mws4053	455.35	455.35	456.36	C30H48O3	[M-H]-	Ursolic acid	Terpenoids	Triterpene	77-52-1	2	55159.3	9	2802.8	2340.13	10606.8	1.03674	0	-4.55894	0	0
Lmyp004084	153.13	107.09	152.12	C10H16O	[M+H]+	Perillyl alcohol	Terpenoids	Monoterpenoids	57717-97-2	3	21343	27010.7	39575.3	22566.7	23875.7	0	0	0	0	0
ML10174588	233.16	233.16	234.162	C15H22O2	[M-H]-	Confertifoline	Terpenoids	Sesquiterpenoids	1811-23-0	1	687117	482440	839847	574233	513227	0	0	0	0	0
pmp000695	375.13	177.05	374.121	C16H22O10	[M+H]+	Swertiamarin	Terpenoids	Monoterpenoids	17388-39-5	3	36478.3	35338.3	23915	25920.7	41016.7	0	0	0	0	0
pmn001587	431.12	269.1	432.127	C18H24O12	[M-H]-	Asperulosidic acid	Terpenoids	Monoterpenoids	25368-11-0	3	32493	33366.3	41922.3	34502	41720.7	0	0	0	0	0
Lmmn008971	455.35	455.35	456.36	C30H48O3	[M-H]-	Isomangiferolic acid	Terpenoids	Triterpene	13878-92-7	1	7616.83	4320.9	5028.37	7417.3	4718.27	0	0	0	0	0
MWSmce052	455.36	455.36	456.7	C30H48O3	[M-H]-	3-Epiursolic Acid	Terpenoids	Triterpene	989-30-0	3	11709.1	3335.9	5105.17	7897.1	5827.47	0	0	0	0	0
Zmpn008194	471.35	471.35	472.355	C30H48O4	[M-H]-	Corosolic acid	Terpenoids	Triterpene	4547-24-4	2	305425	13357.1	14868.4	14738	148144	0	0	0	0	0
Smpn011792	471.34	471.34	472.355	C30H48O4	[M-H]-	2,3-dihydroxy-12-ursen-28-oic acid	Terpenoids	Triterpene	-	3	26705.4	15446.7	12410.3	15774.1	12271.8	0	0	0	0	0
HJN110	455.36	455.36	456.36	C30H48O3	[M-H]-	Betulinic acid	Terpenoids	Triterpene	472-15-1	3	57540.6	3102.7	3981.8	2865.8	18557.1	0	0	-4.32757	0	0
mws1610	471.35	471.35	472.355	C30H48O4	[M-H]-	Maslinic acid	Terpenoids	Triterpene	4373-41-5	3	297862	26500	31030.7	13112	145200	0	0	-4.50569	0	0
Zmjn014062	455.35	455.35	456.36	C30H48O3	[M-H]-	(23S)-3β-hydroxydammara-21-oic acid 21,23-lactone	Terpenoids	Triterpene	-	2	66183.4	1684.67	2582.4	9	16395	0	0	-12.8443	0	10.83
mws1429	223.13	161	224.141	C13H20O3	[M-H]-	Vomifoliol	Terpenoids	Monoterpenoids	189351-15-3	2	9751600	7.91567e+06	3.35467e+06	7.74233e+06	6.50427e+06	0	-1.53947	0	0	0
pmn001700	455.35	455.35	456.36	C30H48O3	[M-H]-	24,30-Dihydroxy-12(13)-enolupinol	Terpenoids	Triterpene	-	3	58588	6488.3	9	6382.23	17133.6	0	-12.6684	0	0	0
Lmzn006284	471.35	471.35	472.355	C30H48O4	[M-H]-	2α-Hydroxyursolic acid	Terpenoids	Triterpene	-	3	187250	9	9	9	102875	1.16705	-14.3447	-14.3447	0	13.48
Lmzn106284	471.35	471.35	472.355	C30H48O4	[M-H]-	Alphitolic acid	Terpenoids	Triterpene	19533-92-7	3	198896	9	12111	9	89112.7	13.7239	0	-14.4317	-1.15831	13.27
Smpn009230	487.34	487.34	488.35	C30H48O5	[M-H]-	2α,3α,23-trihydroxyolean-12-en-28-oic acid	Terpenoids	Triterpene	-	3	19629.7	21694.7	9	9	7848.33	0	-11.0908	-11.0908	-1.32258	9.77
Hmjn003948	487.35	487.35	488.35	C30H48O5	[M-H]-	MadAsiatic acid	Terpenoids	Triterpene	26532-66-1	3	17999.3	14922.7	9	9	4785.53	0	-10.9657	-10.9657	-1.91119	9.05

## Sheet: Supplementary table S2
Supplementary Table 2. Statistics of transcriptome sequencing data and list of frequency distribution of splicing length.
	Statistics of sequencing data										List of frequency distribution of splicing length
	Samples	Total Reads	Clean Reads	Percentage of Clean Reads	Clean bases	GC Content	%>Q20	%>Q30			Transcript length interval	200-500bp	500-1kbp	1k-2kbp	>2kbp	Total
	CK1	81187272	79902970	0.9842	11956824726	0.4769	0.9763	0.9314			Number of transcripts	135469	50943	55783	49533	291728
	CK2	85177076	83900276	0.985	12548031678	0.4787	0.9825	0.9481			Number of unigenes	135365	43965	23648	18681	221659
	CK3	79892978	78651814	0.9845	11758564934	0.481	0.9811	0.9445			Number of coden genes	1509	7610	12832	14640	36591
	DW051	71609834	71565016	0.9994	10683372764	0.4933	0.9846	0.9511
	DW052	62266238	62241542	0.9996	9314205049	0.4845	0.9851	0.9519
	DW053	66158984	66125728	0.9995	9871355013	0.4894	0.9852	0.9523
	DW101	63968888	63926886	0.9993	9549868992	0.4952	0.9852	0.9529
	DW102	66145224	66110776	0.9995	9870742844	0.4911	0.9849	0.9519
	DW103	69917698	69872854	0.9994	10433534186	0.4926	0.9842	0.9504
	SW051	63928374	63886392	0.9993	9536243451	0.4936	0.9857	0.9545
	SW052	70007498	69719624	0.9959	10427878721	0.4843	0.985	0.9522
	SW053	63914448	63853816	0.9991	9553281942	0.5012	0.9799	0.9392
	SWF051	94091530	92778044	0.986	13875841321	0.4889	0.983	0.9499
	SWF052	79011700	77927834	0.9863	11655600488	0.484	0.9824	0.9477
	SWF053	84389438	83159328	0.9854	12436699913	0.4895	0.9818	0.9466
	Note: Samples: the sample name of the sample information sheet; Clean reads: the total number of pair-end reads in Clean Data; Clean bases: the total number of bases in Clean Data; GC content: the GC content of Clean Data, that is, the G and C bases in Clean Data Percentage of total bases; ≥Q30%: The percentage of bases with a Clean Data quality value greater than or equal to 30.

## Sheet: Supplementary table S3
Supplementary Table 3. Details and annotation of overall detected genes.
Gene ID	Nr	Swiss-Prot	KEGG	gene_ontology_blast	eggNOG	Pfam	CAZy	Signal	tmhmm
g2547_i0	BAD67155.1^PpPPR_98^36.61%	Q9ZQ74.1^RecName: Full=Pentatricopeptide repeat-containing protein At2g03380, mitochondrial; Flags: Precursor^28.84%	NA	GO:0009451^RNA modification^biological_process;GO:0005739^mitochondrion^cellular_component	KOG4197^Pentatricopeptide repeat-containing protein^S	PF13041.5^PPR repeat family	NA	NA	NA
g6475_i0	OVA01846.1^Leucine-rich repeat^43.33%	Q8VYB7.1^RecName: Full=Geranylgeranyl transferase type-2 subunit alpha 1; AltName: Full=Geranylgeranyl transferase type II subunit alpha 1; AltName: Full=Rab geranylgeranyl transferase alpha subunit 1; Short=AtRGTA1; Short=Rab-GGT alpha 1^42.07%	K14050|RABGGTA|http://www.genome.jp/dbget-bin/www_bget?ko:K14050	GO:0004663^Rab geranylgeranyltransferase activity^molecular_function;GO:0018344^protein geranylgeranylation^biological_process;GO:0046686^response to cadmium ion^biological_process;GO:0005737^cytoplasm^cellular_component;GO:0005829^cytosol^cellular_component;GO:0005968^Rab-protein geranylgeranyltransferase complex^cellular_component	COG5536|KOG0529^rab geranylgeranyl transferase like protein^O	PF01239.21^Protein prenyltransferase alpha subunit repeat	NA	NA	NA
g11462_i0	XP_024403449.1^pentatricopeptide repeat-containing protein At3g24000, mitochondrial-like isoform X2^35.84%	Q9SI53.1^RecName: Full=Pentatricopeptide repeat-containing protein At2g03880, mitochondrial; Flags: Precursor^33.88%	NA	GO:0008270^zinc ion binding^molecular_function;GO:0009451^RNA modification^biological_process;GO:0005739^mitochondrion^cellular_component	KOG4197^Pentatricopeptide repeat-containing protein^S	PF13041.5^PPR repeat family	NA	NA	NA
g25270_i0	ABK25126.1^unknown^77.86%	P25766.2^RecName: Full=Ras-related protein RGP1; AltName: Full=GTP-binding regulatory protein RGP1^74.05%	K07904|RAB11A|http://www.genome.jp/dbget-bin/www_bget?ko:K07904	GO:0005525^GTP binding^molecular_function;GO:0003924^GTPase activity^molecular_function;GO:0006886^intracellular protein transport^biological_process;GO:0032482^Rab protein signal transduction^biological_process;GO:0005768^endosome^cellular_component;GO:0005886^plasma membrane^cellular_component	COG1100|KOG0087^ras-related protein^U	PF00071.21^Ras family	NA	NA	NA
g4642_i0	PTQ42696.1^hypothetical protein MARPO_0028s0022^61.6%	Q9ZU25.1^RecName: Full=Probable mitochondrial-processing peptidase subunit alpha-1, mitochondrial; AltName: Full=Alpha-MPP 1; Flags: Precursor^54.03%	K01412|PMPCA, MAS2|http://www.genome.jp/dbget-bin/www_bget?ko:K01412	GO:0005524^ATP binding^molecular_function;GO:0046872^metal ion binding^molecular_function;GO:0004222^metalloendopeptidase activity^molecular_function;GO:0016491^oxidoreductase activity^molecular_function;GO:0006627^protein processing involved in protein targeting to mitochondrion^biological_process;GO:0009735^response to cytokinin^biological_process;GO:0009651^response to salt stress^biological_p…	COG0612|KOG2067^mitochondrial-processing peptidase subunit^O	PF05193.20^Peptidase M16 inactive domain	NA	NA	NA
g12249_i0	XP_024398013.1^UDP-glycosyltransferase 72B1-like^35.52%	Q9M156.1^RecName: Full=UDP-glycosyltransferase 72B1; AltName: Full=Arbutin synthase; AltName: Full=Probable hydroquinone glucosyltransferase^33.61%	NA	GO:0050505^hydroquinone glucosyltransferase activity^molecular_function;GO:0080043^quercetin 3-O-glucosyltransferase activity^molecular_function;GO:0080044^quercetin 7-O-glucosyltransferase activity^molecular_function;GO:0035251^UDP-glucosyltransferase activity^molecular_function;GO:0008194^UDP-glycosyltransferase activity^molecular_function;GO:0009809^lignin biosynthetic process^biological_proce…	COG1819|KOG1192^Hydroquinone^CG	PF00201.17^UDP-glucoronosyl and UDP-glucosyl transferase	GT1	SignalP-TM	NA
g22362_i0	XP_024382223.1^tetraketide alpha-pyrone reductase 2-like isoform X3^65.22%	Q9CA28.1^RecName: Full=Tetraketide alpha-pyrone reductase 2; AltName: Full=Protein CINNAMOYL-COA REDUCTASE-LIKE 6^60.71%	NA	GO:0050662^coenzyme binding^molecular_function;GO:0016491^oxidoreductase activity^molecular_function;GO:0016616^oxidoreductase activity, acting on the CH-OH group of donors, NAD or NADP as acceptor^molecular_function;GO:0010584^pollen exine formation^biological_process;GO:0080110^sporopollenin biosynthetic process^biological_process;GO:0005829^cytosol^cellular_component	COG0451|KOG1502^bifunctional dihydroflavonol 4-reductase flavanone^Q	PF01370.20^NAD dependent epimerase/dehydratase family	AA3_2	NA	NA
g27623_i0	XP_004287445.1^PREDICTED: uncharacterized protein LOC101312281^71.3%	A2BQP0.1^RecName: Full=Elongation factor Ts; Short=EF-Ts^60.47%	K02357|tsf, TSFM|http://www.genome.jp/dbget-bin/www_bget?ko:K02357	GO:0003746^translation elongation factor activity^molecular_function;GO:0005737^cytoplasm^cellular_component	COG0264|COG0539|KOG1071^Associates with the EF-Tu.GDP complex and induces the exchange of GDP to GTP. It remains bound to the aminoacyl-tRNA.EF- Tu.GTP complex up to the GTP hydrolysis stage on the ribosome (By similarity)^J	PF00889.18^Elongation factor TS	NA	NA	NA
g42383_i0	NA	NA	NA	NA	NA	PF16502.4^Domain of unknown function (DUF5059)	NA	NA	NA
g20340_i0	OAE22012.1^hypothetical protein AXG93_4804s1170^77.85%	P92966.2^RecName: Full=Serine/arginine-rich splicing factor RS41; Short=At-RSp41; Short=AtRS41^64.58%	K12893|SFRS4_5_6|http://www.genome.jp/dbget-bin/www_bget?ko:K12893	GO:0003729^mRNA binding^molecular_function;GO:0003723^RNA binding^molecular_function;GO:0045292^mRNA cis splicing, via spliceosome^biological_process;GO:0000398^mRNA splicing, via spliceosome^biological_process;GO:0031053^primary miRNA processing^biological_process;GO:0000381^regulation of alternative mRNA splicing, via spliceosome^biological_process;GO:0008380^RNA splicing^biological_process;GO:…	COG0724|KOG0106^Arginine serine-rich-splicing factor^A	PF00076.21^RNA recognition motif. (a.k.a. RRM, RBD, or RNP domain)	NA	NA	NA
g7692_i0	XP_024359695.1^glycine-rich domain-containing protein 1-like isoform X2^45.11%	Q9ZQ47.1^RecName: Full=Glycine-rich domain-containing protein 1; Short=AtGRDP1^40.33%	NA	GO:0009738^abscisic acid-activated signaling pathway^biological_process;GO:0071470^cellular response to osmotic stress^biological_process;GO:0009787^regulation of abscisic acid-activated signaling pathway^biological_process;GO:0005886^plasma membrane^cellular_component	NA	PF07173.11^Glycine-rich domain-containing protein-like	NA	SignalP-TM	NA
g40824_i0	XP_002964271.1^glutathione S-transferase F9^63.33%	P42761.3^RecName: Full=Glutathione S-transferase F10; Short=AtGSTF10; AltName: Full=AtGSTF4; AltName: Full=GST class-phi member 10; AltName: Full=Protein EARLY RESPONSE TO DEHYDRATION 13^53.37%	K00799|GST, gst|http://www.genome.jp/dbget-bin/www_bget?ko:K00799	GO:0005507^copper ion binding^molecular_function;GO:0043295^glutathione binding^molecular_function;GO:0004364^glutathione transferase activity^molecular_function;GO:0006749^glutathione metabolic process^biological_process;GO:0046686^response to cadmium ion^biological_process;GO:0009414^response to water deprivation^biological_process;GO:0009407^toxin catabolic process^biological_process;GO:004804…	COG0625|KOG0867^glutathione s-transferase^O	PF02798.19^Glutathione S-transferase, N-terminal domain	NA	NA	NA
g30631_i0	NA	NA	NA	NA	NA	NA	NA	SignalP-TM	o41-63i
g54168_i0	NA	NA	NA	NA	NA	NA	NA	SignalP-TM	i27-46o51-73i80-102o184-206i211-233o
g19315_i0	XP_024537655.1^uncharacterized protein LOC9638401 isoform X2^57.8%	NA	NA	NA	COG0667^Aldo/keto reductase family^C	PF00248.20^Aldo/keto reductase family	NA	NA	NA
g61474_i0	XP_005644573.1^histone 2A variant^89.13%	Q84MP7.1^RecName: Full=Probable histone H2A variant 3^77.37%	K11251|H2A|http://www.genome.jp/dbget-bin/www_bget?ko:K11251	GO:0003677^DNA binding^molecular_function;GO:0046982^protein heterodimerization activity^molecular_function;GO:0006325^chromatin organization^biological_process;GO:0000790^nuclear chromatin^cellular_component;GO:0000786^nucleosome^cellular_component	COG5262|KOG1757^histone h2a^B	PF00125.23^Core histone H2A/H2B/H3/H4	NA	NA	NA
g11207_i0	XP_024540013.1^pentatricopeptide repeat-containing protein At3g12770-like^34.89%	Q9SIT7.1^RecName: Full=Pentatricopeptide repeat-containing protein At2g13600^26.23%	NA	GO:0080156^mitochondrial mRNA modification^biological_process;GO:0009451^RNA modification^biological_process;GO:0010182^sugar mediated signaling pathway^biological_process;GO:0005739^mitochondrion^cellular_component	KOG4197^Pentatricopeptide repeat-containing protein^S	PF01535.19^PPR repeat	GT41	NA	NA
g11524_i0	XP_024528675.1^NFX1-type zinc finger-containing protein 1^43.29%	Q9P2E3.2^RecName: Full=NFX1-type zinc finger-containing protein 1^41.85%	NA	GO:0000981^DNA-binding transcription factor activity, RNA polymerase II-specific^molecular_function;GO:0003723^RNA binding^molecular_function;GO:0008270^zinc ion binding^molecular_function;GO:0030702^chromatin silencing at centromere^biological_process;GO:0031048^chromatin silencing by small RNA^biological_process;GO:0000775^chromosome, centromeric region^cellular_component;GO:0031380^nuclear RNA…	COG1112|KOG1807^NFX1-type zinc finger-containing protein^L	PF13087.5^AAA domain	NA	NA	NA
g8632_i0	OVA15235.1^Oligopeptide transporter^66.89%	Q9FME8.1^RecName: Full=Oligopeptide transporter 4; Short=AtOPT4^66.94%	NA	GO:0035673^oligopeptide transmembrane transporter activity^molecular_function;GO:0015031^protein transport^biological_process;GO:0080167^response to karrikin^biological_process;GO:0005887^integral component of plasma membrane^cellular_component;GO:0016020^membrane^cellular_component	KOG2262^oligopeptide transporter^P	PF03169.14^OPT oligopeptide transporter protein	NA	NA	o59-81i88-110o137-159i171-193o203-220i233-255o305-327i375-397o432-454i461-483o493-515i547-569o613-635i642-661o666-683i695-717o
g5602_i0	XP_020251035.1^thioredoxin-like 2, chloroplastic isoform X1^52.67%	Q10M18.1^RecName: Full=Thioredoxin-like 1-2, chloroplastic; AltName: Full=Lilium-type thioredoxin 1-2; Flags: Precursor^49.68%	NA	GO:0045454^cell redox homeostasis^biological_process;GO:0055114^oxidation-reduction process^biological_process;GO:0009507^chloroplast^cellular_component	COG0526|KOG0907^Thioredoxin-like 2^O	PF00085.19^Thioredoxin	NA	NA	NA
g17398_i0	OQD64089.1^hypothetical protein PENPOL_c008G09561^38.41%	NA	NA	NA	NA	PF12171.7^Zinc-finger double-stranded RNA-binding	NA	NA	o456-478i
g27225_i0	XP_010548916.1^PREDICTED: uncharacterized protein LOC104820237 isoform X2^67.05%	NA	NA	NA	NA	NA	NA	NA	NA
g8723_i0	AEB39774.1^pentatricopeptide repeat protein 65^41.77%	Q7Y211.2^RecName: Full=Pentatricopeptide repeat-containing protein At3g57430, chloroplastic; AltName: Full=Protein ORGANELLE TRANSCRIPT PROCESSING 84; Flags: Precursor^36.74%	NA	GO:0008270^zinc ion binding^molecular_function;GO:0031425^chloroplast RNA processing^biological_process;GO:0006397^mRNA processing^biological_process;GO:0009451^RNA modification^biological_process;GO:0009507^chloroplast^cellular_component	KOG4197^Pentatricopeptide repeat-containing protein^S	PF13041.5^PPR repeat family	NA	NA	NA
g25955_i0	OAE28744.1^hypothetical protein AXG93_1617s1290^38.43%	NA	K19671|WDR19, IFT144|http://www.genome.jp/dbget-bin/www_bget?ko:K19671	NA	KOG2247^Inherit from KOG: WD repeat domain 19^S	PF15911.4^WD domain, G-beta repeat	NA	NA	NA
g46429_i0	NA	NA	NA	NA	NA	PF11253.7^Protein of unknown function (DUF3052)	NA	NA	NA
g3035_i0	GBG85796.1^hypothetical protein CBR_g40605^34.13%	NA	NA	NA	KOG1075^Retrotransposon protein^S	PF00078.26^Reverse transcriptase (RNA-dependent DNA polymerase)	NA	NA	NA
g26292_i0	PNR44674.1^hypothetical protein PHYPA_014443^43.1%	NA	NA	NA	NA	PF14392.5^Zinc knuckle	NA	NA	NA
g22208_i0	ABK24068.1^unknown^49.59%	NA	NA	NA	NA	PF14688.5^Domain of unknown function (DUF4461)	NA	NA	NA
g8950_i0	ABK25572.1^unknown^29.44%	NA	NA	NA	NA	NA	NA	NA	NA
g23544_i0	NA	NA	NA	NA	NA	PF06840.10^Protein of unknown function (DUF1241)	NA	NA	NA
g23129_i0	RYA39310.1^hypothetical protein DD606_25800, partial^56.25%	NA	NA	NA	NA	NA	NA	NA	NA
g13314_i0	XP_024385538.1^uncharacterized protein LOC112287102 isoform X2^45.24%	NA	NA	NA	NA	NA	NA	NA	NA
g56381_i0	XP_011039436.1^PREDICTED: low-temperature-induced cysteine proteinase-like^57.84%	Q9FMH8.1^RecName: Full=Probable cysteine protease RD21B; Flags: Precursor^54.73%	NA	GO:0004197^cysteine-type endopeptidase activity^molecular_function;GO:0051603^proteolysis involved in cellular protein catabolic process^biological_process;GO:0009651^response to salt stress^biological_process;GO:0005829^cytosol^cellular_component;GO:0005783^endoplasmic reticulum^cellular_component;GO:0005615^extracellular space^cellular_component;GO:0005764^lysosome^cellular_component;GO:0005773…	COG4870|KOG1543|KOG4296^GRAN^O	PF00112.22^Papain family cysteine protease	NA	NA	NA
g18155_i0	XP_002281210.2^PREDICTED: UDP-glycosyltransferase 83A1-like^49.55%	F8WKW0.1^RecName: Full=Crocetin glucosyltransferase, chloroplastic; AltName: Full=UDP-glucose glucosyltransferase 1; Short=GjUGT1; AltName: Full=UDP-glycosyltransferase 75L6; Flags: Precursor^40.95%	NA	GO:0016758^transferase activity, transferring hexosyl groups^molecular_function;GO:0009507^chloroplast^cellular_component	COG1819|KOG1192^UDP-Glycosyltransferase^CG	PF00201.17^UDP-glucoronosyl and UDP-glucosyl transferase	GT1	NA	NA
g10782_i0	OAE22495.1^hypothetical protein AXG93_4697s1320^71.49%	Q9SB75.1^RecName: Full=Probable xyloglucan glycosyltransferase 5; AltName: Full=Cellulose synthase-like protein C5; Short=AtCslC5^67.72%	NA	GO:0016757^transferase activity, transferring glycosyl groups^molecular_function;GO:0071555^cell wall organization^biological_process;GO:0000139^Golgi membrane^cellular_component;GO:0016021^integral component of membrane^cellular_component;GO:0005634^nucleus^cellular_component	COG1215^beta-1,4-glucan synthase rather involved in the synthesis of the xyloglucan backbone than cellulose. Seems to work simultaneously with xyloglucan 6-xylosyltransferase. Xyloglucan is a noncellulosic polysaccharides of plant cell wall and consists of a glucan backbone substituted by xylose, galactose and fucose (By similarity)^M	PF13641.5^Glycosyltransferase like family 2	GT2	NA	o495-514i643-665o
g34890_i0	NA	NA	NA	NA	NA	NA	NA	NA	i61-83o
g9810_i0	BAS81815.1^Os03g0100850^76.32%	NA	NA	NA	NA	NA	NA	NA	NA
g15980_i0	XP_022151057.1^nodulin-related protein 1-like^46.46%	NA	NA	NA	NA	NA	NA	NA	NA
g24780_i0	NA	NA	NA	NA	NA	NA	NA	NA	i138-160o170-187i
g45861_i0	XP_002986345.2^uncharacterized protein LOC9649837^48.55%	NA	NA	NA	NA	PF15072.5^Domain of unknown function (DUF4539)	NA	NA	NA
g84995_i0	XP_005650531.1^ClpS-domain-containing protein^50.44%	NA	K06891|clpS|http://www.genome.jp/dbget-bin/www_bget?ko:K06891	NA	COG2127^ATP-dependent Clp protease^O	PF02617.16^ATP-dependent Clp protease adaptor protein ClpS	NA	NA	NA
g4556_i0	NA	NA	NA	NA	NA	NA	NA	SignalP-TM	NA
g41256_i0	NA	NA	NA	NA	NA	NA	NA	NA	i107-129o139-161i
g42338_i0	XP_024371354.1^cytochrome b561 domain-containing protein At2g30890-like^44.31%	NA	NA	NA	NA	PF03188.15^Eukaryotic cytochrome b561	NA	SignalP-TM	o34-56i84-106o111-130i142-164o174-196i
g74524_i0	NA	NA	NA	NA	NA	PF03302.12^Giardia variant-specific surface protein	NA	NA	NA
g26322_i0	XP_018433597.1^PREDICTED: uncharacterized protein LOC108806069^26.28%	NA	NA	NA	NA	PF00424.17^REV protein (anti-repression trans-activator protein)	NA	NA	o368-390i
g40001_i0	XP_024397667.1^zinc finger protein ZPR1-like isoform X1^62.3%	Q62384.1^RecName: Full=Zinc finger protein ZPR1; AltName: Full=Zinc finger protein 259^40.45%	K06874|K06874|http://www.genome.jp/dbget-bin/www_bget?ko:K06874	GO:0030971^receptor tyrosine kinase binding^molecular_function;GO:0031369^translation initiation factor binding^molecular_function;GO:0008270^zinc ion binding^molecular_function;GO:1902742^apoptotic process involved in development^biological_process;GO:0061564^axon development^biological_process;GO:0030576^Cajal body organization^biological_process;GO:0071364^cellular response to epidermal growth…	COG1779|KOG2703^zinc finger^S	PF03367.12^ZPR1 zinc-finger domain	NA	NA	NA
g23128_i0	NA	NA	NA	NA	NA	PF12311.7^Protein of unknown function (DUF3632)	NA	NA	NA
g1336_i0	OAE22151.1^hypothetical protein AXG93_1175s1620^53.44%	O64481.1^RecName: Full=Subtilisin-like protease SBT2.5; AltName: Full=Subtilase subfamily 2 member 5; Short=AtSBT2.5; AltName: Full=Subtilisin-like serine protease 3; Short=At-SLP3; Flags: Precursor^42.73%	NA	GO:0004252^serine-type endopeptidase activity^molecular_function;GO:0008236^serine-type peptidase activity^molecular_function	COG1404^Peptidase inhibitor I9^O	PF00082.21^Subtilase family	NA	NA	NA
g8166_i0	XP_009407763.1^PREDICTED: peroxisomal acyl-coenzyme A oxidase 1-like^57.07%	O65202.1^RecName: Full=Peroxisomal acyl-coenzyme A oxidase 1; Short=AOX 1; AltName: Full=Long-chain acyl-CoA oxidase; Short=AtCX1^55.96%	K00232|E1.3.3.6, ACOX1, ACOX3|http://www.genome.jp/dbget-bin/www_bget?ko:K00232	GO:0003997^acyl-CoA oxidase activity^molecular_function;GO:0071949^FAD binding^molecular_function;GO:0005504^fatty acid binding^molecular_function;GO:0050660^flavin adenine dinucleotide binding^molecular_function;GO:0006635^fatty acid beta-oxidation^biological_process;GO:0033540^fatty acid beta-oxidation using acyl-CoA oxidase^biological_process;GO:0009695^jasmonic acid biosynthetic process^biolo…	COG1960|KOG0136^acyl-coenzyme A oxidase^I	PF01756.18^Acyl-CoA oxidase	NA	NA	NA
g2376_i0	EFJ18061.1^hypothetical protein SELMODRAFT_178441^82.22%	Q9FGM0.1^RecName: Full=ATP-dependent zinc metalloprotease FTSH 11, chloroplastic/mitochondrial; Short=AtFTSH11; Flags: Precursor^78.52%	NA	GO:0005524^ATP binding^molecular_function;GO:0004176^ATP-dependent peptidase activity^molecular_function;GO:0046872^metal ion binding^molecular_function;GO:0004222^metalloendopeptidase activity^molecular_function;GO:0006508^proteolysis^biological_process;GO:0010304^PSII associated light-harvesting complex II catabolic process^biological_process;GO:0009408^response to heat^biological_process;GO:00…	COG0465|KOG0734^ATP-dependent zinc metalloprotease FtsH^O	PF01434.17^Peptidase family M41	NA	SignalP-TM	NA
g45951_i0	WP_129259278.1^hypothetical protein^71.2%	Q7LHG5.2^RecName: Full=Transposon Ty3-I Gag-Pol polyprotein; AltName: Full=Gag3-Pol3; AltName: Full=Transposon Ty3-2 TYA-TYB polyprotein; Contains: RecName: Full=Capsid protein; Short=CA; AltName: Full=p24; Contains: RecName: Full=Spacer peptide p3; Contains: RecName: Full=Nucleocapsid protein p11; Short=NC; Contains: RecName: Full=Ty3 protease; Short=PR; AltName: Full=p16; Contains: RecName: Ful…	NA	GO:0004190^aspartic-type endopeptidase activity^molecular_function;GO:0005524^ATP binding^molecular_function;GO:0003677^DNA binding^molecular_function;GO:0003887^DNA-directed DNA polymerase activity^molecular_function;GO:0008233^peptidase activity^molecular_function;GO:0004540^ribonuclease activity^molecular_function;GO:0003723^RNA binding^molecular_function;GO:0003964^RNA-directed DNA polymerase…	COG2801|KOG0017^Retrotransposon protein^C	NA	NA	NA	NA
g24549_i0	XP_010268396.1^PREDICTED: tetraspanin-8-like^56.98%	Q8S8Q6.1^RecName: Full=Tetraspanin-8^51.88%	NA	GO:0050829^defense response to Gram-negative bacterium^biological_process;GO:0005794^Golgi apparatus^cellular_component;GO:0016021^integral component of membrane^cellular_component;GO:0016020^membrane^cellular_component;GO:0005886^plasma membrane^cellular_component;GO:0009506^plasmodesma^cellular_component	NA	PF00335.19^Tetraspanin family	NA	SignalP-TM	i7-29o44-63i70-92o229-251i
g418_i0	NA	NA	NA	NA	NA	NA	NA	NA	i77-99o109-131i151-173o
g21671_i0	ABR17173.1^unknown^52.17%	Q8RWJ7.1^RecName: Full=Protein SAWADEE HOMEODOMAIN HOMOLOG 2; AltName: Full=Probable DNA-binding transcription factor 2^44.27%	NA	GO:0003682^chromatin binding^molecular_function;GO:0003677^DNA binding^molecular_function;GO:0005634^nucleus^cellular_component	NA	PF16719.4^SAWADEE domain	NA	NA	NA
g14130_i0	NA	NA	NA	NA	NA	PF15547.5^Domain of unknown function (DUF4654)	NA	NA	NA
g14622_i0	XP_008659085.1^probable serine/threonine-protein kinase SIS8 isoform X1^22.47%	Q9FPR3.1^RecName: Full=Serine/threonine-protein kinase EDR1; AltName: Full=MAPKK kinase EDR1; AltName: Full=Protein ENHANCED DISEASE RESISTANCE 1; Short=AtEDR1; AltName: Full=Serine/threonine/tyrosine-protein kinase 10^32.04%	NA	GO:0005524^ATP binding^molecular_function;GO:0016301^kinase activity^molecular_function;GO:0004709^MAP kinase kinase kinase activity^molecular_function;GO:0004712^protein serine/threonine/tyrosine kinase activity^molecular_function;GO:0009738^abscisic acid-activated signaling pathway^biological_process;GO:0008219^cell death^biological_process;GO:0002229^defense response to oomycetes^biological_pr…	COG0515|KOG0192^STYKc^T	PF14381.5^Ethylene-responsive protein kinase Le-CTR1	NA	NA	NA
g39171_i0	PYS70191.1^glucuronyl hydrolase^54.78%	O34559.1^RecName: Full=Unsaturated rhamnogalacturonyl hydrolase YteR; Short=URH^40.16%	K15532|yteR, yesR|http://www.genome.jp/dbget-bin/www_bget?ko:K15532	GO:0102211^unsaturated rhamnogalacturonyl hydrolase activity^molecular_function;GO:0008152^metabolic process^biological_process;GO:0005737^cytoplasm^cellular_component	COG4225^Glycosyl Hydrolase Family 88^G	PF07470.12^Glycosyl Hydrolase Family 88	GH105	NA	NA
g34894_i0	XP_009415953.1^PREDICTED: protein PHR1-LIKE 2-like^65.0%	Q94A57.1^RecName: Full=Protein PHR1-LIKE 2; AltName: Full=Myb family transcription factor PHL2^59.22%	NA	GO:0003700^DNA-binding transcription factor activity^molecular_function;GO:0043565^sequence-specific DNA binding^molecular_function;GO:0016036^cellular response to phosphate starvation^biological_process;GO:0010628^positive regulation of gene expression^biological_process;GO:0006355^regulation of transcription, DNA-templated^biological_process;GO:0005634^nucleus^cellular_component	NA	PF00249.30^Myb-like DNA-binding domain	NA	NA	NA
g33007_i0	NA	NA	NA	NA	NA	NA	NA	SignalP-TM	NA
g6471_i0	XP_024400989.1^heterogeneous nuclear ribonucleoprotein Q-like^53.14%	Q9ASP6.1^RecName: Full=Heterogeneous nuclear ribonucleoprotein Q; Short=hnRNP Q; AltName: Full=Protein LHP1-INTERACTING FACTOR 2^51.41%	K13161|HNRNPR|http://www.genome.jp/dbget-bin/www_bget?ko:K13161	GO:0003682^chromatin binding^molecular_function;GO:0003729^mRNA binding^molecular_function;GO:0043565^sequence-specific DNA binding^molecular_function;GO:0071395^cellular response to jasmonic acid stimulus^biological_process;GO:0042742^defense response to bacterium^biological_process;GO:0050832^defense response to fungus^biological_process;GO:0045087^innate immune response^biological_process;GO:0…	KOG0117^RNA recognition motif family protein, expressed^A	PF00076.21^RNA recognition motif. (a.k.a. RRM, RBD, or RNP domain)	NA	NA	NA
g24990_i0	ADE75917.1^unknown^37.68%	NA	NA	NA	NA	PF02237.16^Biotin protein ligase C terminal domain	NA	NA	NA
g17973_i0	XP_007042212.1^PREDICTED: guanine nucleotide-binding protein subunit beta-2^58.84%	Q40687.1^RecName: Full=Guanine nucleotide-binding protein subunit beta; AltName: Full=WD40 repeat-containing protein 80; Short=OsWD40-80^53.35%	K04536|GNB1|http://www.genome.jp/dbget-bin/www_bget?ko:K04536	GO:0009817^defense response to fungus, incompatible interaction^biological_process;GO:0030968^endoplasmic reticulum unfolded protein response^biological_process;GO:0010154^fruit development^biological_process;GO:0007186^G protein-coupled receptor signaling pathway^biological_process;GO:0009867^jasmonic acid mediated signaling pathway^biological_process;GO:0048527^lateral root development^biologic…	KOG0286^guanine nucleotide-binding protein subunit^T	PF00400.31^WD domain, G-beta repeat	NA	NA	NA
g3921_i0	XP_004978340.1^calcium uniporter protein 6, mitochondrial isoform X1^50.23%	Q8VYR0.1^RecName: Full=Calcium uniporter protein 5, mitochondrial; Flags: Precursor^49.26%	NA	GO:0005262^calcium channel activity^molecular_function;GO:0015292^uniporter activity^molecular_function;GO:0051560^mitochondrial calcium ion homeostasis^biological_process;GO:0016021^integral component of membrane^cellular_component;GO:0005743^mitochondrial inner membrane^cellular_component	KOG2966^Protein of unknown function, DUF607^S	PF04678.12^Mitochondrial calcium uniporter	NA	NA	i267-289o299-318i
g1195_i0	XP_024540752.1^plasma membrane ATPase^88.09%	Q7XPY2.1^RecName: Full=Plasma membrane ATPase; AltName: Full=Proton pump^86.73%	K01535|PMA1, PMA2|http://www.genome.jp/dbget-bin/www_bget?ko:K01535	GO:0005524^ATP binding^molecular_function;GO:0046872^metal ion binding^molecular_function;GO:0008553^proton-exporting ATPase activity, phosphorylative mechanism^molecular_function;GO:0120029^proton export across plasma membrane^biological_process;GO:1902600^proton transmembrane transport^biological_process;GO:0051453^regulation of intracellular pH^biological_process;GO:0016021^integral component …	COG0474|KOG0205^plasma membrane^P	PF00122.19^E1-E2 ATPase	NA	NA	o250-272i285-307o
g14070_i0	OAE27048.1^hypothetical protein AXG93_1440s1040^62.83%	Q94B65.1^RecName: Full=UDP-galactose/UDP-glucose transporter 7; Short=AtUTr7^44.68%	K15281|SLC35D|http://www.genome.jp/dbget-bin/www_bget?ko:K15281	GO:0015297^antiporter activity^molecular_function;GO:0022857^transmembrane transporter activity^molecular_function;GO:0005459^UDP-galactose transmembrane transporter activity^molecular_function;GO:0005460^UDP-glucose transmembrane transporter activity^molecular_function;GO:0008643^carbohydrate transport^biological_process;GO:0048527^lateral root development^biological_process;GO:0080147^root hair…	COG5070|KOG1444^transporter^G	PF03151.15^Triose-phosphate Transporter family	NA	SignalP-TM	o15-37i58-80o112-129i136-155o175-197i209-231o251-282i
g22432_i0	OAE32546.1^hypothetical protein AXG93_2153s1000^67.31%	O34559.1^RecName: Full=Unsaturated rhamnogalacturonyl hydrolase YteR; Short=URH^39.64%	NA	GO:0102211^unsaturated rhamnogalacturonyl hydrolase activity^molecular_function;GO:0008152^metabolic process^biological_process;GO:0005737^cytoplasm^cellular_component	COG4225^Cell wall glycosyl hydrolase^S	PF07470.12^Glycosyl Hydrolase Family 88	GH105	NA	NA
g2210_i0	RYA38785.1^hypothetical protein DD606_25880, partial^56.16%	Q03278.2^RecName: Full=Retrovirus-related Pol polyprotein from type-1 retrotransposable element R2; AltName: Full=Retrovirus-related Pol polyprotein from type I retrotransposable element R2; Includes: RecName: Full=Reverse transcriptase; Includes: RecName: Full=Endonuclease^26.37%	NA	GO:0004519^endonuclease activity^molecular_function;GO:0046872^metal ion binding^molecular_function;GO:0003676^nucleic acid binding^molecular_function;GO:0003964^RNA-directed DNA polymerase activity^molecular_function	NA	PF00078.26^Reverse transcriptase (RNA-dependent DNA polymerase)	NA	NA	NA
g30278_i0	XP_005647103.1^threonine dehydratase I^64.51%	A0FKE6.1^RecName: Full=Threonine dehydratase 1 biosynthetic, chloroplastic; AltName: Full=SlTD1; AltName: Full=Threonine deaminase 1; Flags: Precursor^47.92%	K01754|E4.3.1.19, ilvA, tdcB|http://www.genome.jp/dbget-bin/www_bget?ko:K01754	GO:0004794^L-threonine ammonia-lyase activity^molecular_function;GO:0030170^pyridoxal phosphate binding^molecular_function;GO:0009097^isoleucine biosynthetic process^biological_process;GO:0006567^threonine catabolic process^biological_process;GO:0006566^threonine metabolic process^biological_process;GO:0009507^chloroplast^cellular_component	COG1171|KOG1250^C-terminal regulatory domain of Threonine dehydratase^E	PF00585.17^C-terminal regulatory domain of Threonine dehydratase	NA	SignalP-TM	NA
g24545_i0	NA	NA	NA	NA	NA	PF08284.10^Retroviral aspartyl protease	NA	NA	NA
g44597_i0	XP_002442442.1^wall-associated receptor kinase-like 14 isoform X1^41.61%	Q8GYF5.2^RecName: Full=Wall-associated receptor kinase-like 21; Flags: Precursor^45.13%	NA	GO:0005524^ATP binding^molecular_function;GO:0004674^protein serine/threonine kinase activity^molecular_function;GO:0016021^integral component of membrane^cellular_component;GO:0005886^plasma membrane^cellular_component	COG0515|KOG1187^STYKc^T	PF00069.24^Protein kinase domain	NA	NA	NA
g9298_i0	XP_026662413.1^elongation factor G-2, chloroplastic isoform X2^87.24%	I1K0K6.1^RecName: Full=Elongation factor G-2, chloroplastic; Short=cEF-G 2; Flags: Precursor^86.8%	K02355|fusA, GFM, EFG|http://www.genome.jp/dbget-bin/www_bget?ko:K02355	GO:0005525^GTP binding^molecular_function;GO:0003924^GTPase activity^molecular_function;GO:0003746^translation elongation factor activity^molecular_function;GO:0032790^ribosome disassembly^biological_process;GO:0009507^chloroplast^cellular_component	COG0480|KOG0465^elongation factor G^J	PF00009.26^Elongation factor Tu GTP binding domain	NA	NA	NA
g49805_i0	XP_024371354.1^cytochrome b561 domain-containing protein At2g30890-like^44.71%	NA	NA	NA	NA	PF03188.15^Eukaryotic cytochrome b561	NA	SignalP-TM	o10-32i52-70o85-102i115-137o147-169i
g11936_i0	CAD40788.2^OSJNBb0012E08.12^57.25%	NA	NA	NA	NA	PF02338.18^OTU-like cysteine protease	NA	NA	NA
g4247_i0	XP_024387882.1^F-box/kelch-repeat protein At5g15710-like^23.1%	NA	NA	NA	NA	PF00646.32^F-box domain	NA	NA	NA
g8727_i0	AAW80645.1^phenylalanine ammonia lyase, partial^92.87%	P52777.1^RecName: Full=Phenylalanine ammonia-lyase^67.0%	K10775|E4.3.1.24|http://www.genome.jp/dbget-bin/www_bget?ko:K10775	GO:0045548^phenylalanine ammonia-lyase activity^molecular_function;GO:0009800^cinnamic acid biosynthetic process^biological_process;GO:0006559^L-phenylalanine catabolic process^biological_process;GO:0005737^cytoplasm^cellular_component	COG2986|KOG0222^Pfam:PAL^Q	PF00221.18^Aromatic amino acid lyase	NA	NA	NA
g27012_i0	EFJ24510.1^hypothetical protein SELMODRAFT_174109^77.56%	A8JGB0.2^RecName: Full=ATPase ARSA1; Short=Cr-ArsA1; AltName: Full=Arsenical pump-driving ATPase homolog 1; AltName: Full=Arsenite-stimulated ATPase homolog 1; AltName: Full=Protein ANTENNA SIZE MUTANT 1^53.48%	K01551|arsA, ASNA1|http://www.genome.jp/dbget-bin/www_bget?ko:K01551	GO:0005524^ATP binding^molecular_function;GO:0016887^ATPase activity^molecular_function;GO:0005829^cytosol^cellular_component	COG0003|KOG2825^Arsenical pump-driving^P	PF02374.14^Anion-transporting ATPase	NA	NA	NA
g1364_i0	XP_024031748.1^alanine--tRNA ligase isoform X1^82.05%	P36428.3^RecName: Full=Alanine--tRNA ligase; AltName: Full=Alanyl-tRNA synthetase; Short=AlaRS; Flags: Precursor^78.85%	K01872|AARS, alaS|http://www.genome.jp/dbget-bin/www_bget?ko:K01872	GO:0004813^alanine-tRNA ligase activity^molecular_function;GO:0016597^amino acid binding^molecular_function;GO:0005524^ATP binding^molecular_function;GO:0000049^tRNA binding^molecular_function;GO:0008270^zinc ion binding^molecular_function;GO:0006419^alanyl-tRNA aminoacylation^biological_process;GO:0070143^mitochondrial alanyl-tRNA aminoacylation^biological_process;GO:0046686^response to cadmium …	COG0013|KOG0188^alanyl-tRNA^J	PF01411.18^tRNA synthetases class II (A)	NA	NA	NA
g10476_i0	ABK24470.1^unknown^70.57%	Q9S7E4.1^RecName: Full=Formate dehydrogenase, chloroplastic/mitochondrial; Short=FDH; AltName: Full=NAD-dependent formate dehydrogenase; Flags: Precursor^69.46%	K00122|FDH|http://www.genome.jp/dbget-bin/www_bget?ko:K00122	GO:0008863^formate dehydrogenase (NAD+) activity^molecular_function;GO:0051287^NAD binding^molecular_function;GO:0016616^oxidoreductase activity, acting on the CH-OH group of donors, NAD or NADP as acceptor^molecular_function;GO:0042183^formate catabolic process^biological_process;GO:0046686^response to cadmium ion^biological_process;GO:0009507^chloroplast^cellular_component;GO:0005739^mitochondr…	COG1052|KOG0069^D-isomer specific 2-hydroxyacid dehydrogenase, catalytic domain^C	PF02826.18^D-isomer specific 2-hydroxyacid dehydrogenase, NAD binding domain	NA	NA	NA
g13310_i0	XP_020107072.1^putative CCA tRNA nucleotidyltransferase 2^57.73%	P21269.1^RecName: Full=CCA tRNA nucleotidyltransferase, mitochondrial; AltName: Full=CCA-adding enzyme; AltName: Full=tRNA CCA-pyrophosphorylase; AltName: Full=tRNA adenylyltransferase; AltName: Full=tRNA nucleotidyltransferase; Flags: Precursor^38.35%	NA	GO:0005524^ATP binding^molecular_function;GO:0052929^ATP:3'-cytidine-cytidine-tRNA adenylyltransferase activity^molecular_function;GO:0052928^CTP:3'-cytidine-tRNA cytidylyltransferase activity^molecular_function;GO:0052927^CTP:tRNA cytidylyltransferase activity^molecular_function;GO:0003723^RNA binding^molecular_function;GO:0004810^tRNA adenylyltransferase activity^molecular_function;GO:0001680^t…	COG0617|KOG2159^tRNA nucleotidyltransferase^J	PF01743.19^Poly A polymerase head domain	NA	NA	NA
g62422_i0	PRW33626.1^putative NADH dehydrogenase^44.22%	Q9FLX7.1^RecName: Full=Probable NADH dehydrogenase^40.57%	NA	GO:0009853^photorespiration^biological_process;GO:0022904^respiratory electron transport chain^biological_process;GO:0009507^chloroplast^cellular_component;GO:0016020^membrane^cellular_component;GO:0031966^mitochondrial membrane^cellular_component;GO:0005747^mitochondrial respiratory chain complex I^cellular_component;GO:0005739^mitochondrion^cellular_component;GO:0045271^respiratory chain comple…	KOG3365^NADH dehydrogenase ubiquinone 1 alpha subcomplex subunit 5^C	PF04716.13^ETC complex I subunit conserved region	NA	NA	NA
g29429_i0	XP_005644145.1^ferredoxin-NADP+ reductase^81.49%	P53991.1^RecName: Full=Ferredoxin--NADP reductase, chloroplastic; Short=FNR; Flags: Precursor^73.83%	K02641|petH|http://www.genome.jp/dbget-bin/www_bget?ko:K02641	GO:0004324^ferredoxin-NADP+ reductase activity^molecular_function;GO:0015979^photosynthesis^biological_process;GO:0009570^chloroplast stroma^cellular_component;GO:0009535^chloroplast thylakoid membrane^cellular_component	COG0369|KOG1158^Ferredoxin--NADP reductase^C	PF00175.20^Oxidoreductase NAD-binding domain	NA	NA	NA
g36995_i0	PNR29423.1^hypothetical protein PHYPA_028116^53.33%	NA	NA	NA	NA	PF11326.7^Protein of unknown function (DUF3128)	NA	NA	NA
g107817_i0	RYA44398.1^hypothetical protein DD606_25185, partial^87.39%	NA	NA	NA	COG2801|KOG0017^Inherit from euroNOG: polyprotein^L	NA	NA	NA	NA
g24155_i0	XP_006354776.1^PREDICTED: protein DCL, chloroplastic-like^36.36%	Q8L557.1^RecName: Full=Protein EMBRYO DEFECTIVE 514; AltName: Full=Protein DOMINO 1^49.04%	NA	GO:0009793^embryo development ending in seed dormancy^biological_process;GO:0017126^nucleologenesis^biological_process;GO:0051302^regulation of cell division^biological_process;GO:0005634^nucleus^cellular_component	NA	PF11523.7^Protein of unknown function (DUF3223)	NA	NA	NA
g30443_i0	NA	NA	NA	NA	COG1881|KOG3346^CEN-like protein^S	PF01161.19^Phosphatidylethanolamine-binding protein	NA	SignalP-TM	i5-27o161-183i
g25877_i0	ABR17703.1^unknown^44.91%	Q6FLQ5.1^RecName: Full=Altered inheritance of mitochondria protein 32^27.59%	NA	NA	NA	PF06999.11^Sucrase/ferredoxin-like	NA	NA	NA
g10367_i0	XP_022022053.1^probable polyamine transporter At1g31830 isoform X1^64.39%	Q9C6S5.1^RecName: Full=Probable polyamine transporter At1g31830^66.23%	NA	GO:0015203^polyamine transmembrane transporter activity^molecular_function;GO:0015293^symporter activity^molecular_function;GO:0015846^polyamine transport^biological_process;GO:0016021^integral component of membrane^cellular_component;GO:0005886^plasma membrane^cellular_component	COG0531|KOG1287^amino acid permease family protein^E	PF13520.5^Amino acid permease	NA	SignalP-TM	i48-67o77-99i111-130o155-177i184-206o221-240i261-283o293-310i354-373o378-400i413-435o440-462i
g14575_i0	XP_002978216.1^inositol oxygenase 1^76.3%	Q5Z8T3.1^RecName: Full=Probable inositol oxygenase; AltName: Full=Myo-inositol oxygenase; Short=MI oxygenase^69.12%	K00469|MIOX|http://www.genome.jp/dbget-bin/www_bget?ko:K00469	GO:0050113^inositol oxygenase activity^molecular_function;GO:0005506^iron ion binding^molecular_function;GO:0019310^inositol catabolic process^biological_process;GO:0019853^L-ascorbic acid biosynthetic process^biological_process;GO:0005737^cytoplasm^cellular_component	KOG1573^inositol oxygenase^S	PF05153.14^Myo-inositol oxygenase	NA	NA	NA
g6208_i0	XP_024370554.1^2-hydroxyacyl-CoA lyase-like^69.54%	Q9LF46.1^RecName: Full=2-hydroxyacyl-CoA lyase; AltName: Full=2-hydroxyphytanoyl-CoA lyase; Short=2-HPCL; AltName: Full=Oxalyl-CoA decarboxylase^64.5%	K12261|HACL1|http://www.genome.jp/dbget-bin/www_bget?ko:K12261	GO:0016830^carbon-carbon lyase activity^molecular_function;GO:0016831^carboxy-lyase activity^molecular_function;GO:0000287^magnesium ion binding^molecular_function;GO:0030976^thiamine pyrophosphate binding^molecular_function;GO:0001561^fatty acid alpha-oxidation^biological_process;GO:0005829^cytosol^cellular_component;GO:0005777^peroxisome^cellular_component	COG0028|KOG1185^2-hydroxyacyl-CoA^EH	PF02776.17^Thiamine pyrophosphate enzyme, N-terminal TPP binding domain	NA	SignalP-TM	NA
g31627_i0	WP_129259295.1^hypothetical protein^53.57%	NA	NA	NA	NA	PF14361.5^RsbT co-antagonist protein rsbRD N-terminal domain	NA	NA	NA
g20332_i0	ABK24553.1^unknown^38.15%	Q8VWZ7.1^RecName: Full=Geraniol 8-hydroxylase; AltName: Full=Cytochrome P450 76B6; AltName: Full=Geraniol 10-hydroxylase; Short=CrG10H^36.31%	NA	GO:0020037^heme binding^molecular_function;GO:0005506^iron ion binding^molecular_function;GO:0016709^oxidoreductase activity, acting on paired donors, with incorporation or reduction of molecular oxygen, NAD(P)H as one donor, and incorporation of one atom of oxygen^molecular_function;GO:0016099^monoterpenoid biosynthetic process^biological_process;GO:0005789^endoplasmic reticulum membrane^cellula…	COG2124|KOG0156^cytochrome P450^Q	PF00067.21^Cytochrome P450	NA	SignalP-TM	i13-35o
g24784_i0	RYA67266.1^hypothetical protein DD598_28985, partial^63.64%	NA	NA	NA	NA	NA	NA	NA	NA
g23979_i0	XP_022137457.1^exonuclease 1^64.29%	NA	K10746|EXO1|http://www.genome.jp/dbget-bin/www_bget?ko:K10746	NA	NA	NA	NA	NA	NA
g9856_i0	XP_024544673.1^pentatricopeptide repeat-containing protein At3g26782, mitochondrial-like^36.39%	Q9LFI1.1^RecName: Full=Pentatricopeptide repeat-containing protein At3g53360, mitochondrial; Flags: Precursor^34.9%	NA	GO:0009451^RNA modification^biological_process;GO:0005739^mitochondrion^cellular_component	KOG4197^Pentatricopeptide repeat-containing protein^S	PF13041.5^PPR repeat family	NA	NA	NA
g53569_i0	OAE24210.1^hypothetical protein AXG93_2752s2270^53.28%	Q01931.1^RecName: Full=Desiccation stress protein DSP-22, chloroplastic; Flags: Precursor^43.44%	NA	GO:0009535^chloroplast thylakoid membrane^cellular_component;GO:0016021^integral component of membrane^cellular_component	NA	PF00504.20^Chlorophyll A-B binding protein	NA	NA	i161-183o
g35232_i0	ERM94022.1^hypothetical protein AMTR_s00136p00114090^66.04%	B8B2R4.1^RecName: Full=Nucleosome assembly protein 1;1; Short=OsNAP1;1; AltName: Full=Nucleosome assembly protein 1-like 1; Short=OsNAP1_L1; Flags: Precursor^58.44%	K11279|NAP1L1, NRP|http://www.genome.jp/dbget-bin/www_bget?ko:K11279	GO:0006334^nucleosome assembly^biological_process;GO:0005737^cytoplasm^cellular_component;GO:0005634^nucleus^cellular_component	KOG1507^Nucleosome assembly protein^BD	PF00956.17^Nucleosome assembly protein (NAP)	NA	NA	NA
g62588_i0	WP_039311726.1^hypothetical protein^100.0%	P59169.2^RecName: Full=Histone H3.3; AltName: Full=Histone H3.2 >Q71V89.3 RecName: Full=Histone H3.3 >P69245.2 RecName: Full=Histone H3.3 >P69244.2 RecName: Full=Histone H3.3; AltName: Full=Histone H3.2; AltName: Full=Minor histone H3 >Q71H73.3 RecName: Full=Histone H3.3 >Q6RUR1.3 RecName: Full=Histone H3.3 >Q71U98.3 RecName: Full=Histone H3.3 >Q711T2.3 RecName: Full=Histone H3.3 >Q76N23.1 RecNam…	K11253|H3|http://www.genome.jp/dbget-bin/www_bget?ko:K11253	GO:0031492^nucleosomal DNA binding^molecular_function;GO:0046982^protein heterodimerization activity^molecular_function;GO:0005730^nucleolus^cellular_component;GO:0000786^nucleosome^cellular_component;GO:0005634^nucleus^cellular_component;GO:0030875^rDNA protrusion^cellular_component	COG2036|KOG1745^Variant histone H3 which replaces conventional H3 in a wide range of nucleosomes in active genes. Constitutes the predominant form of histone H3 in non-dividing cells and is incorporated into chromatin independently of DNA synthesis. Deposited at sites of nucleosomal displacement throughout transcribed genes, suggesting that it represents an epigenetic imprint of transcriptionally…	PF00125.23^Core histone H2A/H2B/H3/H4	NA	NA	NA
g1536_i0	RAL44404.1^hypothetical protein DM860_011681^45.14%	NA	K05293|PIGU|http://www.genome.jp/dbget-bin/www_bget?ko:K05293	NA	KOG2552^GPI transamidase subunit PIG-U^S	PF06728.12^GPI transamidase subunit PIG-U	NA	SignalP-TM	i16-38o
g40202_i0	KQJ88548.1^hypothetical protein BRADI_4g19470v3^83.97%	O23254.1^RecName: Full=Serine hydroxymethyltransferase 4; Short=AtSHMT4; AltName: Full=Glycine hydroxymethyltransferase 4; AltName: Full=Serine methylase 4^82.56%	K00600|glyA, SHMT|http://www.genome.jp/dbget-bin/www_bget?ko:K00600	GO:0016597^amino acid binding^molecular_function;GO:0050897^cobalt ion binding^molecular_function;GO:0004372^glycine hydroxymethyltransferase activity^molecular_function;GO:0030170^pyridoxal phosphate binding^molecular_function;GO:0070905^serine binding^molecular_function;GO:0008270^zinc ion binding^molecular_function;GO:1904482^cellular response to tetrahydrofolate^biological_process;GO:0007623^…	COG0112|KOG2467^Interconversion of serine and glycine (By similarity)^E	PF00464.18^Serine hydroxymethyltransferase	NA	NA	NA
g10907_i0	OAE19179.1^hypothetical protein AXG93_4182s1270^84.25%	Q9SI61.1^RecName: Full=Amidophosphoribosyltransferase 1, chloroplastic; Short=AtATase1; Short=PRPP1; AltName: Full=Glutamine phosphoribosylpyrophosphate amidotransferase 1; Short=AtGPRAT1; Flags: Precursor^81.14%	K00764|purF, PPAT|http://www.genome.jp/dbget-bin/www_bget?ko:K00764	GO:0004044^amidophosphoribosyltransferase activity^molecular_function;GO:0051536^iron-sulfur cluster binding^molecular_function;GO:0046872^metal ion binding^molecular_function;GO:0006189^'de novo' IMP biosynthetic process^biological_process;GO:0006541^glutamine metabolic process^biological_process;GO:0009116^nucleoside metabolic process^biological_process;GO:0009113^purine nucleobase biosynthetic…	COG0034|KOG0572^glutamine phosphoribosylpyrophosphate amidotransferase^F	PF13537.5^Glutamine amidotransferase domain	NA	NA	NA
g22324_i0	OTF98309.1^putative concanavalin A-like lectin/glucanase domain-containing protein^32.09%	Q9FIF0.3^RecName: Full=Putative L-type lectin-domain containing receptor kinase II.2; Short=LecRK-II.2; Flags: Precursor^29.65%	NA	GO:0005524^ATP binding^molecular_function;GO:0030246^carbohydrate binding^molecular_function;GO:0004674^protein serine/threonine kinase activity^molecular_function;GO:0016021^integral component of membrane^cellular_component;GO:0005886^plasma membrane^cellular_component	COG0515^Legume lectin domain^T	PF00139.18^Legume lectin domain	NA	NA	i12-31o
g56431_i0	PLY85122.1^hypothetical protein LSAT_9X94340^37.65%	Q54WX4.1^RecName: Full=Aurora kinase^38.36%	K08794|CAMK1|http://www.genome.jp/dbget-bin/www_bget?ko:K08794	GO:0005524^ATP binding^molecular_function;GO:0035174^histone serine kinase activity^molecular_function;GO:0004672^protein kinase activity^molecular_function;GO:0000278^mitotic cell cycle^biological_process;GO:0007052^mitotic spindle organization^biological_process;GO:0032465^regulation of cytokinesis^biological_process;GO:0005813^centrosome^cellular_component;GO:0032133^chromosome passenger compl…	KOG0580^serine threonine-protein kinase^D	PF00069.24^Protein kinase domain	NA	NA	NA
g52427_i0	PSC68665.1^hypothetical protein C2E20_7713^48.53%	NA	NA	NA	NA	NA	NA	NA	NA
g17987_i0	GBG27152.1^Glutathione S-transferase kappa 1^47.0%	Q9X9Q7.1^RecName: Full=2-hydroxychromene-2-carboxylate isomerase; Short=HCCA isomerase^25.38%	NA	GO:0018845^2-hydroxychromene-2-carboxylate isomerase activity^molecular_function;GO:0015035^protein disulfide oxidoreductase activity^molecular_function;GO:1901170^naphthalene catabolic process^biological_process	COG3917^Inherit from opiNOG: DSBA-like thioredoxin domain^Q	PF01323.19^DSBA-like thioredoxin domain	NA	NA	NA
g21343_i0	PTQ32395.1^hypothetical protein MARPO_0099s0031^75.86%	NA	NA	NA	KOG0118|KOG1457^RRM^A	PF00076.21^RNA recognition motif. (a.k.a. RRM, RBD, or RNP domain)	NA	NA	NA
g24336_i0	XP_024384882.1^uncharacterized protein C15orf41 homolog^50.16%	Q6NRW5.2^RecName: Full=Uncharacterized protein C15orf41 homolog^31.92%	NA	NA	NA	PF14811.5^Protein of unknown function TPD sequence-motif	NA	NA	NA
g7548_i0	XP_008347339.1^PREDICTED: uncharacterized protein LOC103410413^60.81%	NA	NA	NA	NA	NA	NA	NA	NA
g10826_i0	ABK25963.1^unknown^47.44%	NA	NA	NA	NA	PF13259.5^Protein of unknown function (DUF4050)	NA	NA	NA
g4436_i0	XP_018499996.1^PREDICTED: pentatricopeptide repeat-containing protein At3g03580-like, partial^34.97%	O80647.1^RecName: Full=Pentatricopeptide repeat-containing protein At2g39620^33.74%	K17710|PTCD1|http://www.genome.jp/dbget-bin/www_bget?ko:K17710	GO:0009451^RNA modification^biological_process	KOG4197^Pentatricopeptide repeat-containing protein^S	PF13041.5^PPR repeat family	NA	NA	NA
g33171_i0	PIA54738.1^hypothetical protein AQUCO_00900959v1^64.29%	NA	NA	NA	KOG3415^Rab5-interacting protein (Rab5ip)^U	PF07019.11^Rab5-interacting protein (Rab5ip)	NA	SignalP-TM	i50-72o102-121i
g23982_i0	GAQ80281.1^RNA-binding domain protein^47.46%	Q43349.2^RecName: Full=29 kDa ribonucleoprotein, chloroplastic; AltName: Full=RNA-binding protein CP29A; AltName: Full=RNA-binding protein cp29; Flags: Precursor^41.98%	NA	GO:0003723^RNA binding^molecular_function;GO:1901259^chloroplast rRNA processing^biological_process;GO:0009631^cold acclimation^biological_process;GO:0006397^mRNA processing^biological_process;GO:0043489^RNA stabilization^biological_process;GO:0009507^chloroplast^cellular_component;GO:0009535^chloroplast thylakoid membrane^cellular_component;GO:1990904^ribonucleoprotein complex^cellular_component	NA	PF00076.21^RNA recognition motif. (a.k.a. RRM, RBD, or RNP domain)	NA	NA	NA
g18411_i0	EPS74669.1^hypothetical protein M569_00087^56.71%	Q9M069.2^RecName: Full=Glucan endo-1,3-beta-glucosidase 7; AltName: Full=(1->3)-beta-glucan endohydrolase 7; Short=(1->3)-beta-glucanase 7; AltName: Full=Beta-1,3-endoglucanase 7; Short=Beta-1,3-glucanase 7; Flags: Precursor^47.12%	NA	GO:0042973^glucan endo-1,3-beta-D-glucosidase activity^molecular_function;GO:0005975^carbohydrate metabolic process^biological_process;GO:0071555^cell wall organization^biological_process;GO:0046658^anchored component of plasma membrane^cellular_component;GO:0005618^cell wall^cellular_component;GO:0005576^extracellular region^cellular_component	NA	PF00332.17^Glycosyl hydrolases family 17	GH17	NA	o207-229i
g39033_i0	XP_002993252.2^meiotic nuclear division protein 1 homolog^74.22%	Q8GYD2.1^RecName: Full=Meiotic nuclear division protein 1 homolog; Short=AtMND1; AltName: Full=Meiotic nuclear division 1-like protein^69.83%	NA	GO:0003690^double-stranded DNA binding^molecular_function;GO:0006302^double-strand break repair^biological_process;GO:0009553^embryo sac development^biological_process;GO:0009555^pollen development^biological_process;GO:0007131^reciprocal meiotic recombination^biological_process;GO:0010212^response to ionizing radiation^biological_process;GO:0005730^nucleolus^cellular_component	COG5124|KOG3433^meiotic nuclear division protein^D	PF03962.14^Mnd1 family	NA	NA	NA
g55344_i0	NA	NA	NA	NA	NA	NA	NA	SignalP-TM	NA
g26141_i0	XP_013901548.1^Tubulin beta chain^96.38%	P04690.1^RecName: Full=Tubulin beta-1/beta-2 chain; AltName: Full=Beta-tubulin^96.6%	K07375|TUBB|http://www.genome.jp/dbget-bin/www_bget?ko:K07375	GO:0005525^GTP binding^molecular_function;GO:0003924^GTPase activity^molecular_function;GO:0005200^structural constituent of cytoskeleton^molecular_function;GO:0007017^microtubule-based process^biological_process;GO:0005737^cytoplasm^cellular_component;GO:0005874^microtubule^cellular_component	COG5023|KOG1375^Tubulin is the major constituent of microtubules. It binds two moles of GTP, one at an exchangeable site on the beta chain and one at a non-exchangeable site on the alpha chain (By similarity)^Z	PF00091.24^Tubulin/FtsZ family, GTPase domain	NA	NA	NA
g28304_i0	PSR92568.1^Lipid-phosphate phosphatase^56.8%	NA	NA	NA	COG0596|KOG4178^alpha/beta hydrolase fold^I	PF12697.6^Alpha/beta hydrolase family	NA	NA	NA
g147_i0	XP_010246017.1^PREDICTED: uncharacterized protein LOC104589402^32.26%	Q00416.2^RecName: Full=Helicase SEN1; AltName: Full=tRNA-splicing endonuclease positive effector^29.23%	NA	GO:0005524^ATP binding^molecular_function;GO:0043141^ATP-dependent 5'-3' DNA helicase activity^molecular_function;GO:0033682^ATP-dependent 5'-3' DNA/RNA helicase activity^molecular_function;GO:0032575^ATP-dependent 5'-3' RNA helicase activity^molecular_function;GO:0008094^DNA-dependent ATPase activity^molecular_function;GO:0003729^mRNA binding^molecular_function;GO:0019904^protein domain specific…	COG1112|KOG1801^Inherit from KOG: tRNA-splicing endonuclease positive^A	PF13087.5^AAA domain	NA	NA	NA
g38671_i0	NA	NA	NA	NA	NA	PF06005.11^Cell division protein ZapB	NA	NA	NA
g31845_i0	XP_021642641.1^protein-ribulosamine 3-kinase, chloroplastic^70.9%	Q9LEW8.2^RecName: Full=Protein-ribulosamine 3-kinase, chloroplastic; AltName: Full=Fructosamine 3-kinase-related protein; Short=AtFN3K-RP; Flags: Precursor^70.53%	NA	GO:0016301^kinase activity^molecular_function;GO:0102193^protein-ribulosamine 3-kinase activity^molecular_function;GO:0009507^chloroplast^cellular_component;GO:0005739^mitochondrion^cellular_component	COG3001|KOG3021^Phosphorylates low-molecular-mass and protein-bound erythrulosamines and ribulosamines, but not fructosamines or psicosamines, on the third carbon of the sugar moiety. Protein- bound erythrulosamine 3-phosphates and ribulosamine 3-phosphates are unstable and decompose under physiological conditions^G	PF03881.13^Fructosamine kinase	NA	NA	NA
g2913_i0	BAF79943.1^receptor-like kinase, partial^74.3%	Q9LYN8.1^RecName: Full=Leucine-rich repeat receptor protein kinase EMS1; AltName: Full=Protein EXCESS MICROSPOROCYTES 1; AltName: Full=Protein EXTRA SPOROGENOUS CELLS; Flags: Precursor^62.59%	NA	GO:0005524^ATP binding^molecular_function;GO:0004674^protein serine/threonine kinase activity^molecular_function;GO:0019199^transmembrane receptor protein kinase activity^molecular_function;GO:0010234^anther wall tapetum cell fate specification^biological_process;GO:0009556^microsporogenesis^biological_process;GO:0046777^protein autophosphorylation^biological_process;GO:0016021^integral component…	COG4886^leucine-rich repeat receptor protein kinase^T	PF13855.5^Leucine rich repeat	NA	SignalP-TM	i13-32o956-978i
g33359_i0	NA	NA	NA	NA	NA	PF03555.13^Influenza C non-structural protein (NS2)	NA	NA	NA
g75412_i0	XP_008795021.1^late embryogenesis abundant protein Lea14-A^68.24%	P46519.1^RecName: Full=Desiccation protectant protein Lea14 homolog^62.35%	NA	GO:0009269^response to desiccation^biological_process;GO:0005829^cytosol^cellular_component	NA	PF03168.12^Late embryogenesis abundant protein	NA	NA	NA
g21800_i0	XP_024392976.1^citrate synthase, mitochondrial-like^83.63%	O80433.1^RecName: Full=Citrate synthase, mitochondrial; Flags: Precursor^76.2%	K01647|CS, gltA|http://www.genome.jp/dbget-bin/www_bget?ko:K01647	GO:0004108^citrate (Si)-synthase activity^molecular_function;GO:0006101^citrate metabolic process^biological_process;GO:0006099^tricarboxylic acid cycle^biological_process;GO:0005759^mitochondrial matrix^cellular_component	COG0372|KOG2617^citrate synthase^C	PF00285.20^Citrate synthase, C-terminal domain	NA	NA	NA
g2214_i0	XP_024377273.1^cyclin-dependent kinase F-3-like^75.0%	Q6Z8C8.1^RecName: Full=Cyclin-dependent kinase F-4; Short=CDKF;4; AltName: Full=Serine/threonine-protein kinase MHK-like protein 2^67.31%	K08829|MAK|http://www.genome.jp/dbget-bin/www_bget?ko:K08829	GO:0005524^ATP binding^molecular_function;GO:0004693^cyclin-dependent protein serine/threonine kinase activity^molecular_function;GO:0004674^protein serine/threonine kinase activity^molecular_function;GO:0008353^RNA polymerase II CTD heptapeptide repeat kinase activity^molecular_function;GO:0035556^intracellular signal transduction^biological_process;GO:0010468^regulation of gene expression^biolo…	KOG0661^Cyclin-dependent kinase^T	PF00069.24^Protein kinase domain	GH13_31	NA	NA
g18076_i0	XP_002990362.1^uncharacterized protein LOC9631031^57.14%	NA	NA	NA	NA	NA	NA	NA	NA
g93693_i0	XP_005645674.1^EMP/nonaspanin domain family protein^74.21%	F4KIB2.1^RecName: Full=Transmembrane 9 superfamily member 8; AltName: Full=Endomembrane protein 1; AltName: Full=Transmembrane nine protein 8; Short=AtTMN8; Flags: Precursor^54.43%	K17086|TM9SF2_4|http://www.genome.jp/dbget-bin/www_bget?ko:K17086	GO:0072657^protein localization to membrane^biological_process;GO:0005768^endosome^cellular_component;GO:0010008^endosome membrane^cellular_component;GO:0005794^Golgi apparatus^cellular_component;GO:0000139^Golgi membrane^cellular_component;GO:0016021^integral component of membrane^cellular_component;GO:0016020^membrane^cellular_component;GO:0009505^plant-type cell wall^cellular_component;GO:0005…	KOG1278^Endomembrane protein 70^U	PF02990.15^Endomembrane protein 70	NA	NA	NA
g30813_i0	RYA38525.1^hypothetical protein DD606_25955^59.57%	NA	NA	NA	NA	NA	NA	NA	NA
g33659_i0	AFK40369.1^unknown^89.68%	P27080.1^RecName: Full=ADP,ATP carrier protein; AltName: Full=ADP/ATP translocase; AltName: Full=Adenine nucleotide translocator; Short=ANT^62.95%	K05863|SLC25A4S, ANT|http://www.genome.jp/dbget-bin/www_bget?ko:K05863	GO:0022857^transmembrane transporter activity^molecular_function;GO:0016021^integral component of membrane^cellular_component;GO:0005743^mitochondrial inner membrane^cellular_component	KOG0749^solute carrier family 25 (mitochondrial carrier)^C	PF00153.26^Mitochondrial carrier protein	NA	NA	o15-37i173-195o210-232i
g6739_i0	PTQ36839.1^hypothetical protein MARPO_0061s0091^55.75%	Q0WTB4.2^RecName: Full=GTP-binding protein At3g49725, chloroplastic; Flags: Precursor^52.0%	NA	GO:0005525^GTP binding^molecular_function;GO:0046872^metal ion binding^molecular_function;GO:0043022^ribosome binding^molecular_function;GO:0009507^chloroplast^cellular_component;GO:0005737^cytoplasm^cellular_component	COG2262|KOG0410^GTP-binding protein^K	PF13167.5^GTP-binding GTPase N-terminal	NA	NA	NA
g1360_i0	XP_020102908.1^sugar carrier protein C-like^57.14%	Q94EC4.2^RecName: Full=Sugar transport protein MST8; AltName: Full=Monosaccharide transporter 8; Short=OsMST8; AltName: Full=Sugar:proton symporter MST8^53.72%	NA	GO:0005351^carbohydrate:proton symporter activity^molecular_function;GO:0005887^integral component of plasma membrane^cellular_component	KOG0254^sugar transport protein^G	PF00083.23^Sugar (and other) transporter	NA	SignalP-TM	o25-47i84-103o113-132i139-161o176-195i202-224o
g33376_i0	RYA67342.1^hypothetical protein DD595_26345, partial^73.91%	NA	NA	NA	NA	PF01280.19^Ribosomal protein L19e	NA	NA	NA
g41818_i0	PNR51555.1^hypothetical protein PHYPA_010742, partial^31.25%	NA	NA	NA	NA	NA	NA	NA	NA
g1489_i0	XP_021899307.1^LOW QUALITY PROTEIN: uncharacterized protein LOC110815700^64.53%	Q05627.2^RecName: Full=Uncharacterized protein Cbei_0202; AltName: Full=ORF1^34.85%	NA	NA	COG2509^FAD binding domain^S	PF00890.23^FAD binding domain	AA3_1	NA	NA
g12854_i0	XP_005647408.1^elongation factor EF-3^57.55%	P25997.3^RecName: Full=Elongation factor 3; Short=EF-3^49.7%	K03235|EF3, TEF3|http://www.genome.jp/dbget-bin/www_bget?ko:K03235	GO:0005524^ATP binding^molecular_function;GO:0016887^ATPase activity^molecular_function;GO:0003924^GTPase activity^molecular_function;GO:0003746^translation elongation factor activity^molecular_function;GO:0006414^translational elongation^biological_process;GO:0009986^cell surface^cellular_component;GO:0005737^cytoplasm^cellular_component;GO:0005886^plasma membrane^cellular_component;GO:0030445^y…	COG0488|KOG0062|KOG1242^CHROMO^J	PF00005.26^ABC transporter	NA	NA	NA
g30447_i0	XP_022898460.1^3-oxo-Delta(4,5)-steroid 5-beta-reductase-like^46.81%	Q9STX2.1^RecName: Full=3-oxo-Delta(4,5)-steroid 5-beta-reductase; AltName: Full=Delta(4)-3-oxosteroid 5-beta-reductase; AltName: Full=Delta-4,5-steroid 5-beta-reductase; Short=At5beta-StR; AltName: Full=Progesterone 5-beta-reductase; Short=5beta-POR; AltName: Full=Protein VEIN PATTERNING 1^44.85%	NA	GO:0047787^delta4-3-oxosteroid 5beta-reductase activity^molecular_function;GO:0035671^enone reductase activity^molecular_function;GO:0046983^protein dimerization activity^molecular_function;GO:0009611^response to wounding^biological_process;GO:0008202^steroid metabolic process^biological_process;GO:0010051^xylem and phloem pattern formation^biological_process;GO:0005829^cytosol^cellular_component	NA	PF01370.20^NAD dependent epimerase/dehydratase family	NA	SignalP-TM	NA
g25693_i0	RYA47095.1^hypothetical protein DD606_23800, partial^47.05%	P10978.1^RecName: Full=Retrovirus-related Pol polyprotein from transposon TNT 1-94; Includes: RecName: Full=Protease; Includes: RecName: Full=Reverse transcriptase; Includes: RecName: Full=Endonuclease^41.58%	NA	GO:0004190^aspartic-type endopeptidase activity^molecular_function;GO:0004519^endonuclease activity^molecular_function;GO:0003676^nucleic acid binding^molecular_function;GO:0003964^RNA-directed DNA polymerase activity^molecular_function;GO:0008270^zinc ion binding^molecular_function;GO:0015074^DNA integration^biological_process;GO:0000943^retrotransposon nucleocapsid^cellular_component	NA	PF00665.25^Integrase core domain	NA	NA	NA
g319_i0	EFJ07353.1^hypothetical protein SELMODRAFT_46797, partial^44.19%	NA	NA	NA	NA	PF05623.11^Protein of unknown function (DUF789)	NA	NA	NA
g2670_i0	XP_024524808.1^pentatricopeptide repeat-containing protein At2g13600-like^35.75%	Q9M9E2.1^RecName: Full=Pentatricopeptide repeat-containing protein At1g15510, chloroplastic; AltName: Full=Protein EARLY CHLOROPLAST BIOGENESIS 2; Short=AtECB2; AltName: Full=Protein VANILLA CREAM 1; Flags: Precursor^32.59%	NA	GO:0008270^zinc ion binding^molecular_function;GO:0009658^chloroplast organization^biological_process;GO:0009416^response to light stimulus^biological_process;GO:0009451^RNA modification^biological_process;GO:0009507^chloroplast^cellular_component	KOG4197^Pentatricopeptide repeat-containing protein^S	PF13041.5^PPR repeat family	NA	NA	NA
g24294_i0	XP_006356035.1^PREDICTED: ferredoxin-1^72.22%	O23344.1^RecName: Full=Ferredoxin C 1, chloroplastic; Short=AtFdC1; Flags: Precursor^71.15%	K02639|petF|http://www.genome.jp/dbget-bin/www_bget?ko:K02639	GO:0051537^2 iron, 2 sulfur cluster binding^molecular_function;GO:0009055^electron transfer activity^molecular_function;GO:0046872^metal ion binding^molecular_function;GO:0009644^response to high light intensity^biological_process;GO:0009507^chloroplast^cellular_component	COG0633^K02639 ferredoxin^C	PF00111.26^2Fe-2S iron-sulfur cluster binding domain	NA	NA	NA
g7450_i0	XP_011622684.1^receptor-like protein kinase FERONIA^51.16%	Q9SCZ4.1^RecName: Full=Receptor-like protein kinase FERONIA; AltName: Full=Protein SIRENE; Flags: Precursor^49.94%	NA	GO:0005524^ATP binding^molecular_function;GO:0004672^protein kinase activity^molecular_function;GO:0004674^protein serine/threonine kinase activity^molecular_function;GO:0009738^abscisic acid-activated signaling pathway^biological_process;GO:0009742^brassinosteroid mediated signaling pathway^biological_process;GO:0050832^defense response to fungus^biological_process;GO:0009873^ethylene-activated …	COG0515|KOG1187^receptor-like protein kinase^T	PF07714.16^Protein tyrosine kinase	CBM57	NA	o10-32i442-464o
g6204_i0	PFX15510.1^ATP-dependent DNA helicase PIF1^32.8%	NA	NA	NA	COG0507|KOG0987^conserved hypothetical protein^D	PF02689.13^Helicase	NA	NA	NA
g13517_i0	XP_011089492.1^laccase-17^53.04%	Q5N9X2.1^RecName: Full=Laccase-4; AltName: Full=Benzenediol:oxygen oxidoreductase 4; AltName: Full=Diphenol oxidase 4; AltName: Full=Urishiol oxidase 4; Flags: Precursor^50.51%	K05909|E1.10.3.2|http://www.genome.jp/dbget-bin/www_bget?ko:K05909	GO:0005507^copper ion binding^molecular_function;GO:0052716^hydroquinone:oxygen oxidoreductase activity^molecular_function;GO:0046274^lignin catabolic process^biological_process;GO:0048046^apoplast^cellular_component	COG2132|KOG1263^Multicopper oxidase^Q	PF07731.13^Multicopper oxidase	AA1	NA	i13-32o
g23215_i0	RYA44468.1^hypothetical protein DD606_25175^34.96%	NA	NA	NA	KOG1075^Endonuclease/Exonuclease/phosphatase family^T	PF03372.22^Endonuclease/Exonuclease/phosphatase family	NA	NA	NA
g36293_i0	EFJ37371.1^hypothetical protein SELMODRAFT_403643^63.95%	NA	NA	NA	NA	PF12138.7^Spherulation-specific family 4	GH135	NA	NA
g10556_i0	RWR84088.1^ABC transporter G family member 11-like protein^67.85%	Q8RWI9.2^RecName: Full=ABC transporter G family member 15; Short=ABC transporter ABCG.15; Short=AtABCG15; AltName: Full=White-brown complex homolog protein 15; Short=AtWBC15; AltName: Full=White-brown complex homolog protein 22; Short=AtWBC22^52.16%	NA	GO:0005524^ATP binding^molecular_function;GO:0042626^ATPase-coupled transmembrane transporter activity^molecular_function;GO:0080167^response to karrikin^biological_process;GO:0055085^transmembrane transport^biological_process;GO:0016021^integral component of membrane^cellular_component;GO:0005886^plasma membrane^cellular_component	COG1131|KOG0061^ABC transporter G family member^Q	PF00005.26^ABC transporter	NA	NA	NA
g1382_i0	OVA02109.1^WD40 repeat^36.82%	NA	NA	NA	NA	NA	NA	NA	NA
g5803_i0	OAE22934.1^hypothetical protein AXG93_2284s1020^38.81%	NA	NA	NA	NA	NA	NA	NA	NA
g25216_i0	XP_027165497.1^chlorophyllase-2, chloroplastic-like^41.42%	Q9M7I7.1^RecName: Full=Chlorophyllase-2, chloroplastic; Short=AtCLH2; AltName: Full=Chlorophyll-chlorophyllido hydrolase 2; Short=Chlase 2; Flags: Precursor^38.27%	K08099|E3.1.1.14|http://www.genome.jp/dbget-bin/www_bget?ko:K08099	GO:0047746^chlorophyllase activity^molecular_function;GO:0102293^pheophytinase b activity^molecular_function;GO:0015996^chlorophyll catabolic process^biological_process;GO:0009507^chloroplast^cellular_component;GO:0031969^chloroplast membrane^cellular_component	NA	PF12740.6^Chlorophyllase enzyme	CE1	NA	i5-27o
g3672_i0	OAE34543.1^hypothetical protein AXG93_1247s1150^74.38%	Q9FJ79.1^RecName: Full=DNA topoisomerase 1 beta; AltName: Full=DNA topoisomerase 1^63.67%	K03163|TOP1|http://www.genome.jp/dbget-bin/www_bget?ko:K03163	GO:0003677^DNA binding^molecular_function;GO:0003917^DNA topoisomerase type I activity^molecular_function;GO:0006338^chromatin remodeling^biological_process;GO:0007059^chromosome segregation^biological_process;GO:0006260^DNA replication^biological_process;GO:0006265^DNA topological change^biological_process;GO:0016020^membrane^cellular_component;GO:0005730^nucleolus^cellular_component;GO:0031298^…	COG3569|KOG0981^DNA topoisomerase^L	PF02919.14^Eukaryotic DNA topoisomerase I, DNA binding fragment	NA	NA	NA
g46301_i0	WP_028100295.1^SRPBCC family protein^28.66%	NA	NA	NA	NA	PF10604.8^Polyketide cyclase / dehydrase and lipid transport	NA	NA	NA
g68075_i0	NP_001132621.1^uncharacterized protein LOC100194095^46.77%	NA	NA	NA	NA	NA	NA	SignalP-TM	i45-67o
g58443_i0	XP_024372562.1^inositol-3-phosphate synthase-like^86.15%	P42801.3^RecName: Full=Inositol-3-phosphate synthase isozyme 1; Short=AtIPS1; Short=MIP synthase 1; AltName: Full=Myo-inositol 1-phosphate synthase 1; Short=AtMIPS 1; Short=MI-1-P synthase 1^85.64%	K01858|INO1, ISYNA1|http://www.genome.jp/dbget-bin/www_bget?ko:K01858	GO:0004512^inositol-3-phosphate synthase activity^molecular_function;GO:0009793^embryo development ending in seed dormancy^biological_process;GO:0006021^inositol biosynthetic process^biological_process;GO:0010264^myo-inositol hexakisphosphate biosynthetic process^biological_process;GO:0006659^phosphatidylserine biosynthetic process^biological_process;GO:0009791^post-embryonic development^biologic…	COG1260|KOG0693^Inositol-3-phosphate synthase^I	PF01658.16^Myo-inositol-1-phosphate synthase	NA	NA	NA
g3765_i0	XP_008792071.1^zinc finger CCCH domain-containing protein 39-like^40.15%	Q9LT81.1^RecName: Full=Zinc finger CCCH domain-containing protein 39; Short=AtC3H39^31.86%	NA	GO:0003677^DNA binding^molecular_function;GO:0003700^DNA-binding transcription factor activity^molecular_function;GO:0046872^metal ion binding^molecular_function;GO:0003730^mRNA 3'-UTR binding^molecular_function;GO:0061158^3'-UTR-mediated mRNA destabilization^biological_process;GO:0006355^regulation of transcription, DNA-templated^biological_process;GO:0005829^cytosol^cellular_component	COG5063|KOG1677^zinc finger CCCH domain-containing protein^S	PF00642.23^Zinc finger C-x8-C-x5-C-x3-H type (and similar)	NA	NA	o288-310i345-367o
g982_i0	XP_017649547.1^PREDICTED: two-component response regulator ORR21-like^33.57%	P62598.2^RecName: Full=Two-component response regulator ARR12^40.13%	K14491|ARR-B|http://www.genome.jp/dbget-bin/www_bget?ko:K14491	GO:0003677^DNA binding^molecular_function;GO:0003700^DNA-binding transcription factor activity^molecular_function;GO:0000156^phosphorelay response regulator activity^molecular_function;GO:0071368^cellular response to cytokinin stimulus^biological_process;GO:0009736^cytokinin-activated signaling pathway^biological_process;GO:0010492^maintenance of shoot apical meristem identity^biological_process;…	COG5641|KOG1601^response regulator^K	NA	NA	NA	NA
g13838_i0	XP_016197239.1^DEAD-box ATP-dependent RNA helicase 37^68.19%	Q75HJ0.1^RecName: Full=DEAD-box ATP-dependent RNA helicase 37; AltName: Full=OsPL10a^81.92%	K11594|DDX3X, bel|http://www.genome.jp/dbget-bin/www_bget?ko:K11594	GO:0005524^ATP binding^molecular_function;GO:0004386^helicase activity^molecular_function;GO:0003723^RNA binding^molecular_function	KOG0335^DEAD-box ATP-dependent RNA helicase^A	PF00270.28^DEAD/DEAH box helicase	NA	NA	NA
g4432_i0	XP_006658092.1^PREDICTED: potassium transporter 7^50.94%	Q8H3P9.3^RecName: Full=Potassium transporter 7; AltName: Full=OsHAK7^47.4%	K03549|kup|http://www.genome.jp/dbget-bin/www_bget?ko:K03549	GO:0015079^potassium ion transmembrane transporter activity^molecular_function;GO:0006813^potassium ion transport^biological_process;GO:0016021^integral component of membrane^cellular_component;GO:0016020^membrane^cellular_component	COG3158^K+ potassium transporter^P	PF02705.15^K+ potassium transporter	NA	NA	i61-83o143-165i172-194o199-221i
g15706_i0	XP_011624624.1^sugar transport protein 4^71.12%	Q6Z401.1^RecName: Full=Sugar transport protein MST6; AltName: Full=Monosaccharide transporter 6; Short=OsMST5; AltName: Full=Sugar:proton symporter MST6^70.24%	NA	GO:0005351^carbohydrate:proton symporter activity^molecular_function;GO:0005887^integral component of plasma membrane^cellular_component	KOG0254^Sugar (and other) transporter^G	PF00083.23^Sugar (and other) transporter	NA	SignalP-TM	i12-34o44-66i157-179o194-216i223-245o260-282i302-321o326-348i
g725_i0	XP_024531535.1^isoamylase 1, chloroplastic^70.01%	O04196.1^RecName: Full=Isoamylase 1, chloroplastic; Short=AtISA1; Flags: Precursor^67.23%	K01214|E3.2.1.68|http://www.genome.jp/dbget-bin/www_bget?ko:K01214	GO:0019156^isoamylase activity^molecular_function;GO:0010021^amylopectin biosynthetic process^biological_process;GO:0019252^starch biosynthetic process^biological_process;GO:0005983^starch catabolic process^biological_process;GO:0009507^chloroplast^cellular_component;GO:0010368^chloroplast isoamylase complex^cellular_component	COG1523^isoamylase^G	PF02922.17^Carbohydrate-binding module 48 (Isoamylase N-terminal domain)	GH13_11	NA	NA
g22028_i0	XP_020276762.1^protein PHOSPHATE STARVATION RESPONSE 1-like^37.11%	Q9FK47.1^RecName: Full=Myb-related protein 1; AltName: Full=Myb family transcription factor PHL10; AltName: Full=Protein PHR1-LIKE 10^60.29%	NA	GO:0003677^DNA binding^molecular_function;GO:0003700^DNA-binding transcription factor activity^molecular_function;GO:0005634^nucleus^cellular_component	NA	PF00249.30^Myb-like DNA-binding domain	NA	NA	NA
g31392_i0	PTQ49257.1^hypothetical protein MARPO_0003s0145^66.67%	C5D9Y5.1^RecName: Full=Ribosomal RNA small subunit methyltransferase G; AltName: Full=16S rRNA 7-methylguanosine methyltransferase; Short=16S rRNA m7G methyltransferase^42.24%	K03501|gidB, rsmG|http://www.genome.jp/dbget-bin/www_bget?ko:K03501	GO:0070043^rRNA (guanine-N7-)-methyltransferase activity^molecular_function;GO:0005737^cytoplasm^cellular_component	COG0357^ribosomal RNA small subunit methyltransferase^M	PF02527.14^rRNA small subunit methyltransferase G	NA	NA	NA
g623_i0	XP_024395598.1^DNA ligase 4-like isoform X2^36.84%	Q9LL84.1^RecName: Full=DNA ligase 4; AltName: Full=DNA ligase IV; AltName: Full=Polydeoxyribonucleotide synthase^34.01%	K10777|LIG4, DNL4|http://www.genome.jp/dbget-bin/www_bget?ko:K10777	GO:0005524^ATP binding^molecular_function;GO:0003677^DNA binding^molecular_function;GO:0003910^DNA ligase (ATP) activity^molecular_function;GO:0046872^metal ion binding^molecular_function;GO:0006974^cellular response to DNA damage stimulus^biological_process;GO:0071897^DNA biosynthetic process^biological_process;GO:0051103^DNA ligation involved in DNA repair^biological_process;GO:0006310^DNA reco…	COG1793|KOG0966^DNA ligase^L	PF16589.4^BRCT domain, a BRCA1 C-terminus domain	NA	NA	NA
g24446_i0	NA	NA	NA	NA	NA	PF09649.9^Histone chaperone domain CHZ	NA	NA	NA
g503_i0	NA	NA	NA	NA	NA	PF04307.13^LexA-binding, inner membrane-associated putative hydrolase	NA	NA	NA
g55435_i0	OAE35981.1^hypothetical protein AXG93_93s1200^53.0%	O22870.2^RecName: Full=Peptidyl-prolyl cis-trans isomerase FKBP16-3, chloroplastic; Short=PPIase FKBP16-3; AltName: Full=FK506-binding protein 16-3; Short=AtFKBP16-3; AltName: Full=Immunophilin FKBP16-3; AltName: Full=Rotamase; Flags: Precursor^52.63%	K01802|E5.2.1.8|http://www.genome.jp/dbget-bin/www_bget?ko:K01802	GO:0003755^peptidyl-prolyl cis-trans isomerase activity^molecular_function;GO:0009507^chloroplast^cellular_component;GO:0009570^chloroplast stroma^cellular_component;GO:0009534^chloroplast thylakoid^cellular_component;GO:0009543^chloroplast thylakoid lumen^cellular_component;GO:0009579^thylakoid^cellular_component;GO:0031977^thylakoid lumen^cellular_component	COG0545|KOG0552^Peptidyl-prolyl cis-trans isomerase^O	PF10518.8^TAT (twin-arginine translocation) pathway signal sequence	NA	NA	NA
g28355_i0	ABK24439.1^unknown^70.96%	Q6NQI8.2^RecName: Full=LAG1 longevity assurance homolog 3; Short=LAG1 homolog 3^67.63%	K04710|CERS|http://www.genome.jp/dbget-bin/www_bget?ko:K04710	GO:0050291^sphingosine N-acyltransferase activity^molecular_function;GO:0046513^ceramide biosynthetic process^biological_process;GO:0042761^very long-chain fatty acid biosynthetic process^biological_process;GO:0005783^endoplasmic reticulum^cellular_component;GO:0005789^endoplasmic reticulum membrane^cellular_component;GO:0016021^integral component of membrane^cellular_component	COG5058|KOG1607^Mediates resistance to sphinganine-analog mycotoxins (SAMs) by restoring the sphingolipid biosynthesis. Could salvage the transport of GPI-anchored proteins from the endoplasmic reticulum to the Golgi apparatus in ceramides-depleted cells after SAM exposure (By similarity)^U	PF03798.15^TLC domain	NA	NA	i98-117o132-154i175-197o225-247i
g7742_i0	XP_023333758.1^von Willebrand factor A domain-containing protein 5A-like^27.65%	O00534.2^RecName: Full=von Willebrand factor A domain-containing protein 5A; AltName: Full=Breast cancer suppressor candidate 1; Short=BCSC-1; AltName: Full=Loss of heterozygosity 11 chromosomal region 2 gene A protein^27.99%	NA	GO:0005654^nucleoplasm^cellular_component;GO:0005634^nucleus^cellular_component	COG2304^von Willebrand factor A domain containing 5A^S	PF08487.9^Vault protein inter-alpha-trypsin domain	NA	NA	NA
g42894_i0	XP_022614900.1^60S ribosomal protein L5^97.79%	P46777.3^RecName: Full=60S ribosomal protein L5; AltName: Full=Large ribosomal subunit protein uL18^90.1%	K02932|RP-L5e, RPL5|http://www.genome.jp/dbget-bin/www_bget?ko:K02932	GO:0008097^5S rRNA binding^molecular_function;GO:0003730^mRNA 3'-UTR binding^molecular_function;GO:0048027^mRNA 5'-UTR binding^molecular_function;GO:0003723^RNA binding^molecular_function;GO:0003735^structural constituent of ribosome^molecular_function;GO:1990948^ubiquitin ligase inhibitor activity^molecular_function;GO:0031625^ubiquitin protein ligase binding^molecular_function;GO:2000435^negati…	COG0256|KOG0875^ribosomal protein^J	PF17144.3^Ribosomal large subunit proteins 60S L5, and 50S L18	NA	NA	NA
g9164_i0	XP_020977673.1^uncharacterized protein LOC107637280 isoform X3^51.32%	NA	NA	NA	COG1520^PQQ enzyme repeat^S	PF01011.20^PQQ enzyme repeat	NA	SignalP-TM	NA
g65815_i0	RDX97941.1^hypothetical protein CR513_19216, partial^56.3%	P10978.1^RecName: Full=Retrovirus-related Pol polyprotein from transposon TNT 1-94; Includes: RecName: Full=Protease; Includes: RecName: Full=Reverse transcriptase; Includes: RecName: Full=Endonuclease^53.03%	NA	GO:0004190^aspartic-type endopeptidase activity^molecular_function;GO:0004519^endonuclease activity^molecular_function;GO:0003676^nucleic acid binding^molecular_function;GO:0003964^RNA-directed DNA polymerase activity^molecular_function;GO:0008270^zinc ion binding^molecular_function;GO:0015074^DNA integration^biological_process;GO:0000943^retrotransposon nucleocapsid^cellular_component	COG2801|KOG0017^Retrotransposon protein^J	PF13976.5^GAG-pre-integrase domain	NA	NA	NA
g30680_i0	XP_006845687.1^uncharacterized protein LOC18435581 isoform X1^53.76%	NA	NA	NA	NA	PF07466.10^Protein of unknown function (DUF1517)	NA	SignalP-TM	i27-49o126-148i
g106210_i0	RYA43694.1^hypothetical protein DD606_25250^85.29%	NA	NA	NA	COG2801|KOG0017^to reverse transcriptase^L	PF00385.23^Chromo (CHRromatin Organisation MOdifier) domain	NA	NA	NA
g17285_i0	OIN85397.1^hypothetical protein AUJ12_09445^40.31%	O58320.2^RecName: Full=Glyoxylate reductase^40.91%	K15919|HPR2|http://www.genome.jp/dbget-bin/www_bget?ko:K15919	GO:0047964^glyoxylate reductase activity^molecular_function;GO:0051287^NAD binding^molecular_function;GO:0005737^cytoplasm^cellular_component	COG1052|KOG0069^Dehydrogenase^C	PF00389.29^D-isomer specific 2-hydroxyacid dehydrogenase, catalytic domain	NA	NA	NA
g14389_i0	NA	NA	NA	NA	NA	PF16101.4^Proline-rich membrane anchor 1	NA	NA	NA
g4359_i0	XP_010275740.1^PREDICTED: FIP1^33.9%	F4KDH9.1^RecName: Full=FIP1^54.55%	NA	GO:0042802^identical protein binding^molecular_function;GO:0003723^RNA binding^molecular_function;GO:0006397^mRNA processing^biological_process;GO:0005634^nucleus^cellular_component	COG5213|KOG1049^Fip1 motif^A	PF05182.12^Fip1 motif	NA	NA	NA
g5493_i0	XP_023913670.1^probable UDP-N-acetylglucosamine--peptide N-acetylglucosaminyltransferase SEC^68.0%	Q9M8Y0.1^RecName: Full=Probable UDP-N-acetylglucosamine--peptide N-acetylglucosaminyltransferase SEC; AltName: Full=Protein SECRET AGENT^65.52%	K09667|OGT|http://www.genome.jp/dbget-bin/www_bget?ko:K09667	GO:0016757^transferase activity, transferring glycosyl groups^molecular_function;GO:0007275^multicellular organism development^biological_process;GO:0006493^protein O-linked glycosylation^biological_process	COG3914^UDP-N-acetylglucosamine--peptide N-acetylglucosaminyltransferase^GOT	PF00515.27^Tetratricopeptide repeat	GT41	NA	NA
g15750_i0	PTQ33187.1^hypothetical protein MARPO_0091s0046^38.4%	F4IXE7.1^RecName: Full=Increased DNA methylation 1; AltName: Full=Histone H3 acetyltransferase IDM1; AltName: Full=Protein ROS4; AltName: Full=Repressor of silencing 4^31.58%	NA	GO:0010385^double-stranded methylated DNA binding^molecular_function;GO:0004402^histone acetyltransferase activity^molecular_function;GO:0042393^histone binding^molecular_function;GO:0046872^metal ion binding^molecular_function;GO:0044154^histone H3-K14 acetylation^biological_process;GO:0043971^histone H3-K18 acetylation^biological_process;GO:0043972^histone H3-K23 acetylation^biological_process;…	NA	PF16135.4^TPL-binding domain in jasmonate signalling	NA	NA	NA
g15976_i0	XP_016497963.1^PREDICTED: 7-deoxyloganetic acid glucosyltransferase-like^48.0%	Q9LTH3.1^RecName: Full=UDP-glycosyltransferase 76E1^45.89%	NA	GO:0080043^quercetin 3-O-glucosyltransferase activity^molecular_function;GO:0080044^quercetin 7-O-glucosyltransferase activity^molecular_function;GO:0008194^UDP-glycosyltransferase activity^molecular_function;GO:0043231^intracellular membrane-bounded organelle^cellular_component	COG1819|KOG1192^UDP-Glycosyltransferase^CG	PF00201.17^UDP-glucoronosyl and UDP-glucosyl transferase	GT1	NA	NA
g11654_i0	PTQ45635.1^hypothetical protein MARPO_0014s0152^69.52%	Q08A71.1^RecName: Full=Probable protein arginine N-methyltransferase 6^81.28%	K11437|PRMT6|http://www.genome.jp/dbget-bin/www_bget?ko:K11437	GO:0008469^histone-arginine N-methyltransferase activity^molecular_function;GO:0035242^protein-arginine omega-N asymmetric methyltransferase activity^molecular_function;GO:0034969^histone arginine methylation^biological_process;GO:0019919^peptidyl-arginine methylation, to asymmetrical-dimethyl arginine^biological_process;GO:0006355^regulation of transcription, DNA-templated^biological_process;GO:…	KOG1499^Protein arginine n-methyltransferase^KOT	PF06325.12^Ribosomal protein L11 methyltransferase (PrmA)	NA	NA	NA
g7408_i0	PTQ41698.1^hypothetical protein MARPO_0033s0098^40.07%	Q6PCD5.3^RecName: Full=E3 ubiquitin-protein ligase RFWD3; AltName: Full=RING finger and WD repeat domain-containing protein 3; AltName: Full=RING finger protein 201^29.36%	K15691|RFWD3|http://www.genome.jp/dbget-bin/www_bget?ko:K15691	GO:0097371^MDM2/MDM4 family protein binding^molecular_function;GO:0046872^metal ion binding^molecular_function;GO:0002039^p53 binding^molecular_function;GO:0004842^ubiquitin-protein transferase activity^molecular_function;GO:0006974^cellular response to DNA damage stimulus^biological_process;GO:0031052^chromosome breakage^biological_process;GO:0000724^double-strand break repair via homologous rec…	KOG1645^zinc finger^O	PF13639.5^Ring finger domain	NA	NA	NA
g26589_i0	XP_004499200.1^transmembrane protein 136^51.4%	NA	NA	NA	KOG4474^TRAM, LAG1 and CLN8 (TLC) lipid-sensing domain containing protein^U	PF03798.15^TLC domain	NA	SignalP-TM	o10-29i36-58o73-95i
g4730_i0	OAE19674.1^hypothetical protein AXG93_1847s1370^35.96%	Q9LM76.1^RecName: Full=U-box domain-containing protein 44; AltName: Full=Plant U-box protein 44; AltName: Full=Protein SENESCENCE-ASSOCIATED E3 UBIQUITIN LIGASE 1; AltName: Full=RING-type E3 ubiquitin transferase PUB44^22.84%	NA	GO:0070696^transmembrane receptor protein serine/threonine kinase binding^molecular_function;GO:0004842^ubiquitin-protein transferase activity^molecular_function;GO:0010150^leaf senescence^biological_process;GO:0090359^negative regulation of abscisic acid biosynthetic process^biological_process;GO:0010115^regulation of abscisic acid biosynthetic process^biological_process;GO:0010380^regulation of…	KOG0167^Ubox domain-containing protein^Z	PF00514.22^Armadillo/beta-catenin-like repeat	NA	NA	NA
g15149_i0	OTG38245.1^putative reverse transcriptase domain-containing protein^59.64%	P20825.1^RecName: Full=Retrovirus-related Pol polyprotein from transposon 297; Includes: RecName: Full=Protease; Includes: RecName: Full=Reverse transcriptase; Includes: RecName: Full=Endonuclease^40.53%	NA	GO:0004190^aspartic-type endopeptidase activity^molecular_function;GO:0004519^endonuclease activity^molecular_function;GO:0003676^nucleic acid binding^molecular_function;GO:0003964^RNA-directed DNA polymerase activity^molecular_function;GO:0015074^DNA integration^biological_process	COG2801|KOG0017^Retrotransposon protein^C	PF00078.26^Reverse transcriptase (RNA-dependent DNA polymerase)	GH47	NA	NA
g6344_i0	XP_015880785.1^7-deoxyloganetin glucosyltransferase-like isoform X1^36.82%	Q9LME8.1^RecName: Full=UDP-glycosyltransferase 85A7^34.57%	NA	GO:0015020^glucuronosyltransferase activity^molecular_function;GO:0008194^UDP-glycosyltransferase activity^molecular_function;GO:0043231^intracellular membrane-bounded organelle^cellular_component	COG1819|KOG1192^transferase activity, transferring hexosyl groups^CG	PF00201.17^UDP-glucoronosyl and UDP-glucosyl transferase	GT1	NA	NA
g20279_i0	XP_010271814.1^PREDICTED: uncharacterized protein LOC104607797^63.64%	NA	NA	NA	NA	PF10250.8^GDP-fucose protein O-fucosyltransferase	NA	SignalP-TM	i42-64o
g33742_i0	NA	NA	NA	NA	NA	NA	NA	SignalP-TM	o20-42i158-180o
g45341_i0	NA	NA	NA	NA	NA	NA	NA	SignalP-TM	NA
g35985_i0	NA	NA	NA	NA	NA	NA	NA	SignalP-TM	NA
g13927_i0	ABK24456.1^unknown^40.03%	Q9LRR7.1^RecName: Full=9-cis-epoxycarotenoid dioxygenase NCED3, chloroplastic; Short=AtNCED3; AltName: Full=Protein SALT TOLERANT 1; Flags: Precursor^36.8%	K09840|NCED|http://www.genome.jp/dbget-bin/www_bget?ko:K09840	GO:0045549^9-cis-epoxycarotenoid dioxygenase activity^molecular_function;GO:0010436^carotenoid dioxygenase activity^molecular_function;GO:0046872^metal ion binding^molecular_function;GO:0009688^abscisic acid biosynthetic process^biological_process;GO:0016121^carotene catabolic process^biological_process;GO:0042538^hyperosmotic salinity response^biological_process;GO:0006970^response to osmotic st…	COG3670|KOG1285^carotenoid cleavage dioxygenase 4^Q	PF03055.14^Retinal pigment epithelial membrane protein	NA	NA	NA
g100812_i0	OAE23031.1^hypothetical protein AXG93_3255s1110^51.38%	NA	NA	NA	NA	PF12144.7^Eukaryotic Mediator 12 catenin-binding domain	NA	NA	NA
g40950_i0	XP_024370683.1^polyubiquitin 11^99.56%	P69309.2^RecName: Full=Polyubiquitin; Contains: RecName: Full=Ubiquitin; Flags: Precursor^98.25%	K08770|UBC|http://www.genome.jp/dbget-bin/www_bget?ko:K08770	GO:0005737^cytoplasm^cellular_component;GO:0005634^nucleus^cellular_component	COG5272|KOG0001^Ubiquitin-2 like Rad60 SUMO-like^O	PF00240.22^Ubiquitin family	NA	NA	NA
g19582_i0	OWM70317.1^hypothetical protein CDL15_Pgr027219^58.08%	Q9FF17.1^RecName: Full=Probable dolichyl pyrophosphate Man9GlcNAc2 alpha-1,3-glucosyltransferase; AltName: Full=Asparagine-linked glycosylation protein 6 homolog; AltName: Full=Dol-P-Glc:Man(9)GlcNAc(2)-PP-Dol alpha-1,3-glucosyltransferase; AltName: Full=Dolichyl-P-Glc:Man9GlcNAc2-PP-dolichyl glucosyltransferase^52.25%	K03848|ALG6|http://www.genome.jp/dbget-bin/www_bget?ko:K03848	GO:0042281^dolichyl pyrophosphate Man9GlcNAc2 alpha-1,3-glucosyltransferase activity^molecular_function;GO:0006488^dolichol-linked oligosaccharide biosynthetic process^biological_process;GO:0006490^oligosaccharide-lipid intermediate biosynthetic process^biological_process;GO:0006487^protein N-linked glycosylation^biological_process;GO:0005789^endoplasmic reticulum membrane^cellular_component;GO:0…	KOG2575^Dolichyl pyrophosphate Man9GlcNAc2^G	PF03155.14^ALG6, ALG8 glycosyltransferase family	GT57	SignalP-TM	i9-31o120-142i230-252o294-316i323-345o365-383i388-407o427-444i451-473o
g18202_i0	XP_024514951.1^pentatricopeptide repeat-containing protein ELI1, chloroplastic-like^38.48%	Q9LND4.1^RecName: Full=Pentatricopeptide repeat-containing protein At1g06140, mitochondrial; Flags: Precursor^35.15%	NA	GO:0080156^mitochondrial mRNA modification^biological_process;GO:0009451^RNA modification^biological_process;GO:0005739^mitochondrion^cellular_component	KOG4197^Pentatricopeptide repeat-containing protein^S	PF01535.19^PPR repeat	NA	NA	NA
g17026_i0	RWR74529.1^protease HtpX^72.85%	Q8PSE5.1^RecName: Full=Protease HtpX homolog 2^30.81%	NA	GO:0004222^metalloendopeptidase activity^molecular_function;GO:0008270^zinc ion binding^molecular_function;GO:0016021^integral component of membrane^cellular_component;GO:0005886^plasma membrane^cellular_component	COG0501^peptidase^O	PF01435.17^Peptidase family M48	NA	NA	o199-221i
g1923_i0	NA	NA	NA	NA	NA	PF12260.7^Protein-kinase domain of FAM69	NA	NA	NA
g4467_i0	XP_024518965.1^pentatricopeptide repeat-containing protein At3g12770-like^34.0%	Q9CAY1.1^RecName: Full=Putative pentatricopeptide repeat-containing protein At3g11460, mitochondrial; AltName: Full=Mitochondrial RNA editing factor 10; Flags: Precursor^31.88%	NA	GO:0008270^zinc ion binding^molecular_function;GO:0016554^cytidine to uridine editing^biological_process;GO:0006397^mRNA processing^biological_process;GO:0009451^RNA modification^biological_process;GO:0005739^mitochondrion^cellular_component	KOG4197^Pentatricopeptide repeat-containing protein^S	PF13041.5^PPR repeat family	NA	NA	NA
g36701_i0	XP_024542441.1^uncharacterized protein LOC112350449^50.72%	NA	NA	NA	NA	PF05699.13^hAT family C-terminal dimerisation region	NA	NA	NA
g10690_i0	XP_024402656.1^uncharacterized protein LOC112295374^48.66%	NA	NA	NA	KOG0272^WD domain, G-beta repeat^A	PF00400.31^WD domain, G-beta repeat	NA	NA	NA
g74049_i0	WP_129259278.1^hypothetical protein^43.1%	NA	NA	NA	NA	PF08284.10^Retroviral aspartyl protease	NA	NA	NA
g24924_i0	NA	NA	NA	NA	NA	NA	NA	SignalP-TM	NA
g24442_i0	XP_022989981.1^fructose-bisphosphate aldolase 3, chloroplastic^87.5%	Q40677.2^RecName: Full=Fructose-bisphosphate aldolase, chloroplastic; AltName: Full=Chloroplastic aldolase; Short=AldP; Flags: Precursor^85.76%	K01623|ALDO|http://www.genome.jp/dbget-bin/www_bget?ko:K01623	GO:0004332^fructose-bisphosphate aldolase activity^molecular_function;GO:0006094^gluconeogenesis^biological_process;GO:0006096^glycolytic process^biological_process;GO:0005737^cytoplasm^cellular_component;GO:0010287^plastoglobule^cellular_component	COG3588|KOG1557^fructose-bisphosphate aldolase^G	PF00274.18^Fructose-bisphosphate aldolase class-I	NA	NA	NA
g37898_i0	KZV23195.1^hypothetical protein F511_05034^53.85%	Q39134.2^RecName: Full=Amino acid permease 3; AltName: Full=Amino acid transporter AAP3^50.65%	NA	GO:0015171^amino acid transmembrane transporter activity^molecular_function;GO:0015293^symporter activity^molecular_function;GO:0003333^amino acid transmembrane transport^biological_process;GO:0015802^basic amino acid transport^biological_process;GO:0016021^integral component of membrane^cellular_component;GO:0031965^nuclear membrane^cellular_component;GO:0005886^plasma membrane^cellular_component	COG0814|KOG1303^amino acid^E	PF01490.17^Transmembrane amino acid transporter protein	NA	SignalP-TM	o79-101i122-144o
g30521_i0	NA	NA	NA	NA	NA	PF13306.5^Leucine rich repeats (6 copies)	NA	NA	NA
g42787_i0	XP_005650628.1^selenium binding protein^80.24%	Q569D5.1^RecName: Full=Methanethiol oxidase; Short=MTO; AltName: Full=Selenium-binding protein 1^61.09%	K17285|SELENBP1|http://www.genome.jp/dbget-bin/www_bget?ko:K17285	GO:0018549^methanethiol oxidase activity^molecular_function;GO:0008430^selenium binding^molecular_function;GO:0015031^protein transport^biological_process;GO:0005829^cytosol^cellular_component;GO:0016020^membrane^cellular_component;GO:0005634^nucleus^cellular_component	KOG0918^selenium-binding protein^P	PF05694.10^56kDa selenium binding protein (SBP56)	NA	NA	NA
g12437_i0	XP_011626734.1^casein kinase 1-like protein HD16 isoform X2^67.49%	Q852L0.1^RecName: Full=Casein kinase 1-like protein HD16; AltName: Full=Os03g0793500 protein; AltName: Full=Protein EARLY FLOWERING 1; AltName: Full=Protein HEADING DATE 16^67.4%	NA	GO:0005524^ATP binding^molecular_function;GO:0004674^protein serine/threonine kinase activity^molecular_function;GO:0006897^endocytosis^biological_process;GO:0009908^flower development^biological_process;GO:0009740^gibberellic acid mediated signaling pathway^biological_process;GO:0010476^gibberellin mediated signaling pathway^biological_process;GO:0018105^peptidyl-serine phosphorylation^biologica…	KOG1164^- CK1 includes the casein kinase 1 kinases, expressed^T	NA	NA	NA	NA
g11938_i0	XP_004954000.1^armadillo repeat-containing protein 6^39.76%	NA	NA	NA	KOG4199^Inherit from strNOG: armadillo repeat-containing protein^O	PF04028.12^Domain of unknown function (DUF374)	NA	NA	NA
g14719_i0	P0DJI7.1^RecName: Full=CASP-like protein 3^63.83%	P0DJI7.1^RecName: Full=CASP-like protein 3^63.83%	NA	GO:0016021^integral component of membrane^cellular_component;GO:0005886^plasma membrane^cellular_component	NA	PF04535.11^Domain of unknown function (DUF588)	NA	NA	NA
g36544_i0	NA	NA	NA	NA	NA	PF02403.21^Seryl-tRNA synthetase N-terminal domain	NA	NA	NA
g4510_i0	PTQ50156.1^hypothetical protein MARPO_0001s0191^66.23%	Q8RY46.1^RecName: Full=ABC transporter B family member 26, chloroplastic; Short=ABC transporter ABCB.26; Short=AtABCB26; AltName: Full=Antigen peptide transporter-like 1; AltName: Full=Transporter associated with antigen processing-like protein 1; Short=AtTAP1; Flags: Precursor^52.2%	NA	GO:0005524^ATP binding^molecular_function;GO:0042626^ATPase-coupled transmembrane transporter activity^molecular_function;GO:0005215^transporter activity^molecular_function;GO:0009507^chloroplast^cellular_component;GO:0009941^chloroplast envelope^cellular_component;GO:0031969^chloroplast membrane^cellular_component;GO:0016021^integral component of membrane^cellular_component	COG1132|KOG0058^ABC transporter B family member 26^Q	PF00664.22^ABC transporter transmembrane region	NA	NA	o157-179i200-222o293-315i
g24596_i0	GBG64106.1^hypothetical protein CBR_g40554^31.08%	NA	NA	NA	NA	NA	NA	NA	NA
g18771_i0	XP_024373418.1^probable inactive ATP-dependent zinc metalloprotease FTSHI 3, chloroplastic^67.74%	Q9M895.1^RecName: Full=Probable inactive ATP-dependent zinc metalloprotease FTSHI 3, chloroplastic; Short=AtFTSHI3; AltName: Full=Protein FTSH INACTIVE PROTEASE 3; Flags: Precursor^69.45%	NA	GO:0005524^ATP binding^molecular_function;GO:0004176^ATP-dependent peptidase activity^molecular_function;GO:0004222^metalloendopeptidase activity^molecular_function;GO:0008270^zinc ion binding^molecular_function;GO:0006508^proteolysis^biological_process;GO:0009941^chloroplast envelope^cellular_component;GO:0031969^chloroplast membrane^cellular_component;GO:0016021^integral component of membrane^c…	COG0465|KOG0731^ATP-dependent zinc metalloprotease FtsH-like^O	PF00004.28^ATPase family associated with various cellular activities (AAA)	NA	SignalP-TM	i37-59o
g43365_i0	XP_024980212.1^calmodulin-like protein 3^41.07%	Q0DZP5.1^RecName: Full=Probable calcium-binding protein CML17; AltName: Full=Calmodulin-like protein 17^43.13%	K13448|CML|http://www.genome.jp/dbget-bin/www_bget?ko:K13448	GO:0005509^calcium ion binding^molecular_function	COG5126|KOG0027^Pfam:efhand^T	PF00036.31^EF hand	dockerin	NA	NA
g668_i0	XP_024525796.1^heparan-alpha-glucosaminide N-acetyltransferase isoform X2^59.15%	Q68CP4.2^RecName: Full=Heparan-alpha-glucosaminide N-acetyltransferase; AltName: Full=Transmembrane protein 76^32.0%	K10532|HGSNAT|http://www.genome.jp/dbget-bin/www_bget?ko:K10532	GO:0015019^heparan-alpha-glucosaminide N-acetyltransferase activity^molecular_function;GO:0016746^transferase activity, transferring acyl groups^molecular_function;GO:0006027^glycosaminoglycan catabolic process^biological_process;GO:0007041^lysosomal transport^biological_process;GO:0043312^neutrophil degranulation^biological_process;GO:0051259^protein complex oligomerization^biological_process;GO…	COG4299|KOG4683^heparan-alpha-glucosaminide N-acetyltransferase-like^A	NA	NA	SignalP-TM	i101-123o133-155i162-184o204-225i232-249o
g2918_i0	NA	NA	NA	NA	NA	NA	NA	SignalP-TM	NA
g2273_i0	RYA67266.1^hypothetical protein DD598_28985, partial^57.82%	NA	NA	NA	NA	PF00078.26^Reverse transcriptase (RNA-dependent DNA polymerase)	NA	NA	NA
g5322_i0	AEB39778.1^pentatricopeptide repeat protein 77^32.24%	Q3E6Q1.1^RecName: Full=Pentatricopeptide repeat-containing protein At1g11290, chloroplastic; AltName: Full=Protein CHLORORESPIRATORY REDUCTION 22; Flags: Precursor^31.27%	NA	GO:0004519^endonuclease activity^molecular_function;GO:0008270^zinc ion binding^molecular_function;GO:0016556^mRNA modification^biological_process;GO:0006397^mRNA processing^biological_process;GO:0009451^RNA modification^biological_process;GO:0009507^chloroplast^cellular_component	KOG4197^Pentatricopeptide repeat-containing protein^S	PF13041.5^PPR repeat family	NA	NA	NA
g7404_i0	AQK61087.1^Remorin family protein^35.39%	NA	NA	NA	NA	PF03763.12^Remorin, C-terminal region	NA	NA	NA
g50385_i0	WP_129259303.1^hypothetical protein^59.09%	NA	NA	NA	NA	PF15927.4^Cancer susceptibility candidate 1 N-terminus	NA	NA	NA
g2582_i0	ADE76504.1^unknown^57.22%	Q8R0F9.1^RecName: Full=SEC14-like protein 4^29.9%	NA	GO:0008289^lipid binding^molecular_function	KOG1471^CRAL TRIO domain containing protein^I	PF00650.19^CRAL/TRIO domain	NA	NA	NA
g6348_i0	NA	NA	NA	NA	NA	PF12171.7^Zinc-finger double-stranded RNA-binding	NA	NA	NA
g9822_i0	XP_012065505.1^uncharacterized protein At1g04910^54.92%	O64884.1^RecName: Full=O-fucosyltransferase 20; Short=O-FucT-20; AltName: Full=O-fucosyltransferase family protein^53.71%	NA	GO:0016757^transferase activity, transferring glycosyl groups^molecular_function;GO:0071555^cell wall organization^biological_process;GO:0006004^fucose metabolic process^biological_process;GO:0009507^chloroplast^cellular_component;GO:0005737^cytoplasm^cellular_component;GO:0000139^Golgi membrane^cellular_component;GO:0016021^integral component of membrane^cellular_component	NA	PF10250.8^GDP-fucose protein O-fucosyltransferase	GT65	SignalP-TM	i43-65o
g4734_i0	XP_019439372.1^PREDICTED: pentatricopeptide repeat-containing protein At2g34400^41.16%	Q9LND4.1^RecName: Full=Pentatricopeptide repeat-containing protein At1g06140, mitochondrial; Flags: Precursor^36.73%	NA	GO:0080156^mitochondrial mRNA modification^biological_process;GO:0009451^RNA modification^biological_process;GO:0005739^mitochondrion^cellular_component	KOG4197^Pentatricopeptide repeat-containing protein^S	PF13041.5^PPR repeat family	GT41	NA	NA
g10444_i0	XP_010262808.1^PREDICTED: GTP-binding protein ERG^54.14%	O82626.1^RecName: Full=GTP-binding protein ERG^48.42%	NA	GO:0005525^GTP binding^molecular_function;GO:0003723^RNA binding^molecular_function	COG1159|KOG1423^gtp-binding protein^DT	PF01926.22^50S ribosome-binding GTPase	NA	NA	NA
g30408_i0	NA	NA	NA	NA	NA	PF02535.21^ZIP Zinc transporter	NA	NA	NA
g10761_i0	BAD16602.1^AINTEGUMENTA-like protein^69.09%	Q5YGP7.1^RecName: Full=AP2-like ethylene-responsive transcription factor PLT2; AltName: Full=Protein AINTEGUMENTA-LIKE 4; AltName: Full=Protein PLETHORA 2^83.81%	K09285|OVM, ANT|http://www.genome.jp/dbget-bin/www_bget?ko:K09285	GO:0003677^DNA binding^molecular_function;GO:0003700^DNA-binding transcription factor activity^molecular_function;GO:0009734^auxin-activated signaling pathway^biological_process;GO:0009873^ethylene-activated signaling pathway^biological_process;GO:0010073^meristem maintenance^biological_process;GO:0007389^pattern specification process^biological_process;GO:0048364^root development^biological_proc…	NA	PF00847.19^AP2 domain	NA	NA	NA
g5043_i0	XP_008784586.1^replication protein A 70 kDa DNA-binding subunit A-like^48.63%	Q9SKI4.1^RecName: Full=Replication protein A 70 kDa DNA-binding subunit A; Short=AtRPA70A; AltName: Full=AtRPA1-3; AltName: Full=Replication factor A protein 1A; AltName: Full=Replication protein A 1A; Short=AtRPA1A^61.87%	K07466|RFA1, RPA1, rpa|http://www.genome.jp/dbget-bin/www_bget?ko:K07466	GO:0003684^damaged DNA binding^molecular_function;GO:0046872^metal ion binding^molecular_function;GO:0043565^sequence-specific DNA binding^molecular_function;GO:0003697^single-stranded DNA binding^molecular_function;GO:0043047^single-stranded telomeric DNA binding^molecular_function;GO:0051026^chiasma assembly^biological_process;GO:0006281^DNA repair^biological_process;GO:0006268^DNA unwinding in…	COG1599|KOG0851^Replication protein A 70 kDa DNA-binding^L	PF08646.9^Replication factor-A C terminal domain	NA	NA	NA
g70569_i0	NA	NA	NA	NA	NA	PF04405.13^Domain of Unknown function (DUF542)	NA	NA	NA
g19896_i0	ABK26044.1^unknown^68.2%	P39173.2^RecName: Full=Putative glucose-6-phosphate 1-epimerase; AltName: Full=Putative D-hexose-6-phosphate mutarotase; AltName: Full=Unknown protein from 2D-page spots T26/PR37^31.78%	K01792|E5.1.3.15|http://www.genome.jp/dbget-bin/www_bget?ko:K01792	GO:0030246^carbohydrate binding^molecular_function;GO:0047938^glucose-6-phosphate 1-epimerase activity^molecular_function;GO:0005975^carbohydrate metabolic process^biological_process;GO:0006974^cellular response to DNA damage stimulus^biological_process;GO:0005829^cytosol^cellular_component	COG0676|KOG1594^Aldose 1-epimerase^G	PF01263.19^Aldose 1-epimerase	NA	NA	NA
g27930_i0	XP_021856246.1^protein OSB2, chloroplastic-like^28.36%	Q8GXH3.2^RecName: Full=Protein OSB2, chloroplastic; AltName: Full=Organellar single-stranded DNA-binding protein 2; AltName: Full=Protein FLORAL ABSCISSION ASSOCIATED; AltName: Full=Protein PLASTID TRANSCRIPTIONALLY ACTIVE 9; Flags: Precursor^42.5%	NA	GO:0003697^single-stranded DNA binding^molecular_function;GO:0006264^mitochondrial DNA replication^biological_process;GO:0051096^positive regulation of helicase activity^biological_process;GO:0042644^chloroplast nucleoid^cellular_component;GO:0042645^mitochondrial nucleoid^cellular_component;GO:0005739^mitochondrion^cellular_component;GO:0009295^nucleoid^cellular_component;GO:0009508^plastid chro…	NA	PF00436.24^Single-strand binding protein family	NA	NA	NA
g44361_i0	XP_005645496.1^T-complex protein, epsilon subunit^82.65%	O04450.1^RecName: Full=T-complex protein 1 subunit epsilon; Short=TCP-1-epsilon; AltName: Full=CCT-epsilon; AltName: Full=Chaperonin CCT5^72.64%	K09497|CCT5|http://www.genome.jp/dbget-bin/www_bget?ko:K09497	GO:0005524^ATP binding^molecular_function;GO:0051082^unfolded protein binding^molecular_function;GO:0006457^protein folding^biological_process;GO:0005832^chaperonin-containing T-complex^cellular_component;GO:0005829^cytosol^cellular_component;GO:0005886^plasma membrane^cellular_component;GO:0009506^plasmodesma^cellular_component	COG0459|KOG0357^TCP-1/cpn60 chaperonin family^O	PF00118.23^TCP-1/cpn60 chaperonin family	NA	NA	NA
g36464_i0	NA	NA	NA	NA	NA	PF13435.5^Cytochrome c554 and c-prime	NA	NA	NA
g65913_i0	VDD08485.1^unnamed protein product^85.91%	Q8LF48.2^RecName: Full=3-ketoacyl-CoA thiolase 1, peroxisomal; AltName: Full=Acetyl-CoA acyltransferase 1; AltName: Full=Beta-ketothiolase 1; AltName: Full=Peroxisomal 3-oxoacyl-CoA thiolase 1; Flags: Precursor^83.89%	K07513|ACAA1|http://www.genome.jp/dbget-bin/www_bget?ko:K07513	GO:0003988^acetyl-CoA C-acyltransferase activity^molecular_function;GO:0006635^fatty acid beta-oxidation^biological_process;GO:0031408^oxylipin biosynthetic process^biological_process;GO:0010124^phenylacetate catabolic process^biological_process;GO:0005777^peroxisome^cellular_component;GO:0005773^vacuole^cellular_component	COG0183|KOG1389^3-ketoacyl-coa thiolase^I	PF02803.17^Thiolase, C-terminal domain	NA	NA	NA
g5276_i0	OAE26836.1^hypothetical protein AXG93_1429s1010^23.86%	NA	NA	NA	NA	PF00078.26^Reverse transcriptase (RNA-dependent DNA polymerase)	NA	NA	NA
g62349_i0	RYA40684.1^hypothetical protein DD606_25630, partial^73.33%	NA	NA	NA	NA	PF03668.14^P-loop ATPase protein family	NA	NA	NA
g17504_i0	XP_024384004.1^uncharacterized protein LOC112286381^33.54%	NA	NA	NA	NA	PF03168.12^Late embryogenesis abundant protein	NA	SignalP-TM	i20-42o57-79i
g27756_i0	OAE33866.1^hypothetical protein AXG93_1921s1130^64.29%	Q9FUZ2.2^RecName: Full=Peptide deformylase 1B, chloroplastic/mitochondrial; Short=AtDEF2; Short=AtPDF1B; Short=PDF 1B; AltName: Full=Polypeptide deformylase; Flags: Precursor^52.87%	K01462|PDF, def|http://www.genome.jp/dbget-bin/www_bget?ko:K01462	GO:0046872^metal ion binding^molecular_function;GO:0042586^peptide deformylase activity^molecular_function;GO:0043686^co-translational protein modification^biological_process;GO:0031365^N-terminal protein amino acid modification^biological_process;GO:0018206^peptidyl-methionine modification^biological_process;GO:0006412^translation^biological_process;GO:0009507^chloroplast^cellular_component;GO:0…	COG0242|KOG3137^Peptide deformylase 1B^J	PF01327.20^Polypeptide deformylase	NA	NA	NA
g37082_i0	WP_129259265.1^hypothetical protein^70.61%	NA	NA	NA	NA	PF14223.5^gag-polypeptide of LTR copia-type	NA	NA	NA
g64909_i0	GAX73301.1^hypothetical protein CEUSTIGMA_g755.t1^85.49%	P51427.2^RecName: Full=40S ribosomal protein S5-2; AltName: Full=AtRPS5A; AltName: Full=Protein ARABIDOPSIS MINUTE-LIKE 1^81.38%	K02989|RP-S5e, RPS5|http://www.genome.jp/dbget-bin/www_bget?ko:K02989	GO:0003729^mRNA binding^molecular_function;GO:0019843^rRNA binding^molecular_function;GO:0003735^structural constituent of ribosome^molecular_function;GO:0000028^ribosomal small subunit assembly^biological_process;GO:0006412^translation^biological_process;GO:0005618^cell wall^cellular_component;GO:0009507^chloroplast^cellular_component;GO:0022626^cytosolic ribosome^cellular_component;GO:0022627^c…	COG0049|KOG3291^ribosomal protein S5, component of cytosolic 80S ribosome and 40S small subunit^J	PF00177.20^Ribosomal protein S7p/S5e	NA	NA	NA
g37298_i0	EFJ38490.1^hypothetical protein SELMODRAFT_73444, partial^51.65%	Q9FZ36.1^RecName: Full=Mitogen-activated protein kinase kinase kinase 2; AltName: Full=Arabidopsis NPK1-related protein kinase 2^40.29%	NA	GO:0005524^ATP binding^molecular_function;GO:0004709^MAP kinase kinase kinase activity^molecular_function;GO:0043622^cortical microtubule organization^biological_process;GO:0005737^cytoplasm^cellular_component;GO:0005874^microtubule^cellular_component	KOG0198^Mitogen-activated protein kinase kinase kinase^T	PF00069.24^Protein kinase domain	NA	NA	NA
g35382_i0	RYA40971.1^hypothetical protein DD606_25625, partial^44.27%	NA	NA	NA	NA	PF08284.10^Retroviral aspartyl protease	NA	NA	NA
g32962_i0	RYA44398.1^hypothetical protein DD606_25185, partial^61.44%	P0CT42.1^RecName: Full=Transposon Tf2-7 polyprotein; AltName: Full=Retrotransposable element Tf2 155 kDa protein >P0CT43.1 RecName: Full=Transposon Tf2-8 polyprotein; AltName: Full=Retrotransposable element Tf2 155 kDa protein^34.22%	NA	GO:0004190^aspartic-type endopeptidase activity^molecular_function;GO:0003677^DNA binding^molecular_function;GO:0003887^DNA-directed DNA polymerase activity^molecular_function;GO:0004519^endonuclease activity^molecular_function;GO:0046872^metal ion binding^molecular_function;GO:0003723^RNA binding^molecular_function;GO:0003964^RNA-directed DNA polymerase activity^molecular_function;GO:0015074^DNA…	COG2801|KOG0017^Retrotransposon protein^C	PF00665.25^Integrase core domain	NA	NA	NA
g6093_i0	AJP06309.1^KRF1^46.48%	Q84M94.1^RecName: Full=F-box/kelch-repeat protein At1g26930^38.2%	NA	GO:0005634^nucleus^cellular_component;GO:0005777^peroxisome^cellular_component	KOG1072^F-box kelch-repeat protein^S	PF01344.24^Kelch motif	AA5	NA	NA
g60797_i0	RXY71357.1^hypothetical protein DD581_34565^47.06%	NA	NA	NA	NA	NA	NA	NA	NA
g24827_i0	NA	NA	NA	NA	NA	NA	NA	NA	o10-27i
g43391_i0	ABA01140.1^chloroplast oxygen-evolving protein 3^54.59%	P12852.1^RecName: Full=Oxygen-evolving enhancer protein 3, chloroplastic; Short=OEE3; Flags: Precursor^51.89%	K08901|psbQ|http://www.genome.jp/dbget-bin/www_bget?ko:K08901	GO:0005509^calcium ion binding^molecular_function;GO:0015979^photosynthesis^biological_process;GO:0009535^chloroplast thylakoid membrane^cellular_component;GO:0019898^extrinsic component of membrane^cellular_component;GO:0009654^photosystem II oxygen evolving complex^cellular_component	NA	PF05757.10^Oxygen evolving enhancer protein 3 (PsbQ)	NA	NA	NA
g16291_i0	XP_019239829.1^PREDICTED: desiccation-related protein PCC13-62-like^60.52%	P22242.1^RecName: Full=Desiccation-related protein PCC13-62; Flags: Precursor^47.37%	NA	GO:0071465^cellular response to desiccation^biological_process;GO:1902075^cellular response to salt^biological_process	NA	PF13668.5^Ferritin-like domain	NA	NA	NA
g68509_i0	XP_011402180.1^hypothetical protein F751_5483, partial^63.41%	NA	NA	NA	NA	NA	NA	NA	o149-171i
g11200_i0	XP_021772448.1^AP-3 complex subunit mu-like isoform X1^70.12%	F4I562.1^RecName: Full=AP-3 complex subunit mu; AltName: Full=Adaptor protein complex AP-3 subunit mu; AltName: Full=Adaptor protein-3 mu-adaptin; AltName: Full=Adaptor-related protein complex 3 subunit mu; AltName: Full=At-muD-Ad; AltName: Full=Mu3-adaptin; AltName: Full=Protein ZIG SUPPRESSOR 4^68.29%	K12398|AP3M|http://www.genome.jp/dbget-bin/www_bget?ko:K12398	GO:0009630^gravitropism^biological_process;GO:0006886^intracellular protein transport^biological_process;GO:0016192^vesicle-mediated transport^biological_process;GO:0030131^clathrin adaptor complex^cellular_component;GO:0030659^cytoplasmic vesicle membrane^cellular_component;GO:0005794^Golgi apparatus^cellular_component	KOG2740^AP-3 complex subunit^U	PF00928.20^Adaptor complexes medium subunit family	NA	NA	NA
g55611_i0	XP_005649629.1^WD40 repeat-like protein^72.73%	Q803X4.1^RecName: Full=DDB1- and CUL4-associated factor 13; AltName: Full=WD repeat and SOF domain-containing protein 1^51.67%	K11806|WDSOF1|http://www.genome.jp/dbget-bin/www_bget?ko:K11806	GO:0000462^maturation of SSU-rRNA from tricistronic rRNA transcript (SSU-rRNA, 5.8S rRNA, LSU-rRNA)^biological_process;GO:0016567^protein ubiquitination^biological_process;GO:0080008^Cul4-RING E3 ubiquitin ligase complex^cellular_component;GO:0005730^nucleolus^cellular_component;GO:0032040^small-subunit processome^cellular_component	KOG0268^DDB1- and CUL4-associated factor^A	PF04158.13^Sof1-like domain	NA	NA	NA
g38872_i0	PIA26657.1^hypothetical protein AQUCO_09100071v1^43.12%	NA	NA	NA	NA	PF02298.16^Plastocyanin-like domain	NA	NA	NA
g63594_i0	BAF79956.1^receptor-like kinase^72.07%	Q9FIL7.1^RecName: Full=Calmodulin-binding receptor-like cytoplasmic kinase 1^60.0%	NA	GO:0005524^ATP binding^molecular_function;GO:0005516^calmodulin binding^molecular_function;GO:0004683^calmodulin-dependent protein kinase activity^molecular_function;GO:0004674^protein serine/threonine kinase activity^molecular_function;GO:0009737^response to abscisic acid^biological_process;GO:0009409^response to cold^biological_process;GO:0042542^response to hydrogen peroxide^biological_process…	COG0515|KOG1187^tyrosine protein kinase domain containing protein^T	PF07714.16^Protein tyrosine kinase	NA	NA	NA
g64251_i0	NA	NA	NA	NA	NA	PF17157.3^Gammaproteobacterial periplasmic sensor domain	NA	NA	NA
g10944_i0	NA	NA	NA	NA	NA	PF00646.32^F-box domain	NA	NA	NA
g10736_i0	ABA96825.1^retrotransposon protein, putative, Ty1-copia subclass^28.97%	NA	K00558|DNMT1, dcm|http://www.genome.jp/dbget-bin/www_bget?ko:K00558	NA	COG2801|KOG0017^Retrotransposon protein^J	PF14223.5^gag-polypeptide of LTR copia-type	NA	NA	NA
g27752_i0	NA	NA	NA	NA	NA	NA	NA	SignalP-TM	o34-56i63-85o
g37086_i0	XP_024370683.1^polyubiquitin 11^100.0%	P69309.2^RecName: Full=Polyubiquitin; Contains: RecName: Full=Ubiquitin; Flags: Precursor^98.69%	K08770|UBC|http://www.genome.jp/dbget-bin/www_bget?ko:K08770	GO:0005737^cytoplasm^cellular_component;GO:0005634^nucleus^cellular_component	COG5272|KOG0001^Ubiquitin-2 like Rad60 SUMO-like^O	PF00240.22^Ubiquitin family	NA	NA	NA
g35797_i0	XP_010037573.1^PREDICTED: aldehyde dehydrogenase family 2 member B4, mitochondrial^63.46%	Q9SU63.1^RecName: Full=Aldehyde dehydrogenase family 2 member B4, mitochondrial; Short=ALDH2a; Flags: Precursor^57.28%	K00128|E1.2.1.3|http://www.genome.jp/dbget-bin/www_bget?ko:K00128	GO:0004029^aldehyde dehydrogenase (NAD) activity^molecular_function;GO:0005524^ATP binding^molecular_function;GO:0043878^glyceraldehyde-3-phosphate dehydrogenase (NAD+) (non-phosphorylating) activity^molecular_function;GO:0046686^response to cadmium ion^biological_process;GO:0009507^chloroplast^cellular_component;GO:0005759^mitochondrial matrix^cellular_component;GO:0005739^mitochondrion^cellular…	COG1012|KOG2450^Aldehyde dehydrogenase^C	PF00171.21^Aldehyde dehydrogenase family	NA	NA	NA
g79913_i0	WP_129259265.1^hypothetical protein^87.7%	Q94HW2.1^RecName: Full=Retrovirus-related Pol polyprotein from transposon RE1; AltName: Full=Retro element 1; Short=AtRE1; Includes: RecName: Full=Protease RE1; Includes: RecName: Full=Reverse transcriptase RE1; Includes: RecName: Full=Endonuclease RE1^36.04%	NA	GO:0004190^aspartic-type endopeptidase activity^molecular_function;GO:0004519^endonuclease activity^molecular_function;GO:0046872^metal ion binding^molecular_function;GO:0003676^nucleic acid binding^molecular_function;GO:0003964^RNA-directed DNA polymerase activity^molecular_function;GO:0015074^DNA integration^biological_process;GO:0006310^DNA recombination^biological_process;GO:0000943^retrotran…	NA	PF07727.13^Reverse transcriptase (RNA-dependent DNA polymerase)	NA	NA	NA
g8683_i0	XP_027339707.1^mitogen-activated protein kinase 15-like isoform X2^80.0%	Q75KK8.1^RecName: Full=Mitogen-activated protein kinase 14; Short=MAP kinase 14^79.73%	NA	GO:0005524^ATP binding^molecular_function;GO:0004707^MAP kinase activity^molecular_function;GO:0035556^intracellular signal transduction^biological_process;GO:0010468^regulation of gene expression^biological_process;GO:0005737^cytoplasm^cellular_component;GO:0005634^nucleus^cellular_component	KOG0660^mitogen-activated protein kinase^T	PF00069.24^Protein kinase domain	NA	NA	NA
g13680_i0	NA	NA	NA	NA	KOG1267^mTERF^K	PF02536.13^mTERF	NA	NA	NA
g19826_i0	EFJ30753.1^hypothetical protein SELMODRAFT_409366^62.5%	NA	NA	NA	NA	PF05300.10^Protein of unknown function (DUF737)	NA	NA	NA
g79243_i0	PSC70505.1^MON2-like protein isoform X1^33.6%	NA	NA	NA	NA	NA	NA	NA	NA
g5741_i0	RWR73799.1^SURP and G-patch domain-containing protein 1-like protein isoform X1^74.4%	Q94C11.1^RecName: Full=SURP and G-patch domain-containing protein 1-like protein; AltName: Full=Splicing factor 4-like protein; Short=SF4-like protein^70.35%	K13096|SF4|http://www.genome.jp/dbget-bin/www_bget?ko:K13096	GO:0003723^RNA binding^molecular_function;GO:0006397^mRNA processing^biological_process;GO:0008380^RNA splicing^biological_process;GO:0005634^nucleus^cellular_component	KOG0965^SURP and G-patch domain-containing protein 1-like protein-like^S	PF01585.22^G-patch domain	NA	NA	NA
g2277_i0	XP_024528769.1^protein CHLORORESPIRATORY REDUCTION 6, chloroplastic^63.36%	O82258.1^RecName: Full=Protein CHLORORESPIRATORY REDUCTION 6, chloroplastic; Flags: Precursor^57.36%	NA	GO:0010275^NAD(P)H dehydrogenase complex assembly^biological_process;GO:0009507^chloroplast^cellular_component;GO:0009570^chloroplast stroma^cellular_component;GO:0009535^chloroplast thylakoid membrane^cellular_component	COG5474^Domain of unknown function (DUF1817)^S	PF08847.10^Chlororespiratory reduction 6	NA	NA	NA
g85781_i0	NA	NA	NA	NA	NA	PF12359.7^Protein of unknown function (DUF3645)	NA	NA	NA
g17730_i0	XP_019253093.1^PREDICTED: proteasome assembly chaperone 2^55.12%	Q1LXS2.1^RecName: Full=Proteasome assembly chaperone 2; AltName: Full=Tumor necrosis factor superfamily member 5-induced protein 1 homolog^40.35%	K11876|PSMG2, PAC2|http://www.genome.jp/dbget-bin/www_bget?ko:K11876	GO:0043248^proteasome assembly^biological_process;GO:0005829^cytosol^cellular_component;GO:0005634^nucleus^cellular_component	KOG3112^proteasome assembly chaperone^O	PF09754.8^PAC2 family	NA	NA	NA
g7939_i0	OAE28473.1^hypothetical protein AXG93_115s1640^53.33%	Q0WQK2.1^RecName: Full=Probable protein S-acyltransferase 7; AltName: Full=Probable palmitoyltransferase At3g26935; AltName: Full=Zinc finger DHHC domain-containing protein At3g26935^51.17%	K16675|ZDHHC9_14_18|http://www.genome.jp/dbget-bin/www_bget?ko:K16675	GO:0019706^protein-cysteine S-palmitoyltransferase activity^molecular_function;GO:0018230^peptidyl-L-cysteine S-palmitoylation^biological_process;GO:0006612^protein targeting to membrane^biological_process;GO:0005783^endoplasmic reticulum^cellular_component;GO:0005794^Golgi apparatus^cellular_component;GO:0016021^integral component of membrane^cellular_component;GO:0005886^plasma membrane^cellula…	COG5273|KOG1311^S-acyltransferase^S	PF01529.19^DHHC palmitoyltransferase	NA	SignalP-TM	o5-27i127-149o173-195i
g88922_i0	RYA67892.1^hypothetical protein DD598_26520, partial^77.23%	NA	NA	NA	COG2801|KOG0017^Retrotransposon protein^C	NA	NA	NA	NA
g17279_i0	NA	NA	NA	NA	NA	PF03763.12^Remorin, C-terminal region	NA	NA	NA
g26675_i0	RYA40684.1^hypothetical protein DD606_25630, partial^63.68%	P0CT42.1^RecName: Full=Transposon Tf2-7 polyprotein; AltName: Full=Retrotransposable element Tf2 155 kDa protein >P0CT43.1 RecName: Full=Transposon Tf2-8 polyprotein; AltName: Full=Retrotransposable element Tf2 155 kDa protein^39.62%	NA	GO:0004190^aspartic-type endopeptidase activity^molecular_function;GO:0003677^DNA binding^molecular_function;GO:0003887^DNA-directed DNA polymerase activity^molecular_function;GO:0004519^endonuclease activity^molecular_function;GO:0046872^metal ion binding^molecular_function;GO:0003723^RNA binding^molecular_function;GO:0003964^RNA-directed DNA polymerase activity^molecular_function;GO:0015074^DNA…	COG2801|KOG0017^Retrotransposon protein^C	PF00665.25^Integrase core domain	NA	NA	NA
g36903_i0	NA	NA	NA	NA	NA	PF07889.11^Protein of unknown function (DUF1664)	GH67	NA	NA
g6595_i0	XP_024403449.1^pentatricopeptide repeat-containing protein At3g24000, mitochondrial-like isoform X2^42.52%	Q9CAA8.1^RecName: Full=Putative pentatricopeptide repeat-containing protein At1g68930^35.31%	NA	GO:0008270^zinc ion binding^molecular_function;GO:0009451^RNA modification^biological_process	KOG4197^Pentatricopeptide repeat-containing protein^S	PF13041.5^PPR repeat family	NA	NA	NA
g8831_i0	XP_027163079.1^UPF0603 protein At1g54780, chloroplastic^63.3%	Q9ZVL6.1^RecName: Full=UPF0603 protein At1g54780, chloroplastic; AltName: Full=Thylakoid lumen 18.3 kDa protein; Flags: Precursor^68.0%	NA	GO:0003993^acid phosphatase activity^molecular_function;GO:0010206^photosystem II repair^biological_process;GO:0009507^chloroplast^cellular_component;GO:0009534^chloroplast thylakoid^cellular_component;GO:0009535^chloroplast thylakoid membrane^cellular_component;GO:0016021^integral component of membrane^cellular_component;GO:0009579^thylakoid^cellular_component;GO:0031977^thylakoid lumen^cellular…	COG1512^UPF0603 protein^S	PF04536.13^TPM domain	NA	NA	o273-295i
g25749_i0	ABK22378.1^unknown^81.49%	Q43157.1^RecName: Full=Ribulose-phosphate 3-epimerase, chloroplastic; AltName: Full=Pentose-5-phosphate 3-epimerase; Short=PPE; AltName: Full=R5P3E; Short=RPE; Flags: Precursor^89.92%	K01783|rpe, RPE|http://www.genome.jp/dbget-bin/www_bget?ko:K01783	GO:0046872^metal ion binding^molecular_function;GO:0004750^ribulose-phosphate 3-epimerase activity^molecular_function;GO:0006098^pentose-phosphate shunt^biological_process;GO:0019253^reductive pentose-phosphate cycle^biological_process;GO:0009535^chloroplast thylakoid membrane^cellular_component	COG0036|KOG3111^Ribulose-phosphate 3 epimerase family^G	PF00834.18^Ribulose-phosphate 3 epimerase family	NA	NA	NA
g22885_i0	WP_129259299.1^hypothetical protein^88.57%	P09523.1^RecName: Full=Enzymatic polyprotein; Includes: RecName: Full=Aspartic protease; Includes: RecName: Full=Endonuclease; Includes: RecName: Full=Reverse transcriptase^30.43%	NA	GO:0004190^aspartic-type endopeptidase activity^molecular_function;GO:0004519^endonuclease activity^molecular_function;GO:0003964^RNA-directed DNA polymerase activity^molecular_function	COG2801|KOG0017^Retrotransposon protein^C	NA	NA	NA	NA
g16762_i0	XP_002285245.1^PREDICTED: putative fucosyltransferase-like protein^61.81%	Q9LJK1.1^RecName: Full=Glycoprotein 3-alpha-L-fucosyltransferase A; AltName: Full=Core alpha-(1,3)-fucosyltransferase; AltName: Full=Fuc-T C3; AltName: Full=FucT1; AltName: Full=FucTA; AltName: Full=Fucosyltransferase 11; Short=AtFUT11^55.74%	K00753|E2.4.1.214|http://www.genome.jp/dbget-bin/www_bget?ko:K00753	GO:0046920^alpha-(1->3)-fucosyltransferase activity^molecular_function;GO:0008417^fucosyltransferase activity^molecular_function;GO:0018392^glycoprotein 3-alpha-L-fucosyltransferase activity^molecular_function;GO:0046872^metal ion binding^molecular_function;GO:0071555^cell wall organization^biological_process;GO:0036065^fucosylation^biological_process;GO:0042355^L-fucose catabolic process^biologi…	KOG2619^glycoprotein 3-alpha-L-fucosyltransferase^EG	PF00852.18^Glycosyltransferase family 10 (fucosyltransferase) C-term	GT10	SignalP-TM	i20-42o
g20714_i0	OWM72099.1^hypothetical protein CDL15_Pgr017982^51.35%	A8HS67.1^RecName: Full=50S ribosomal protein L25; AltName: Full=General stress protein CTC^36.03%	K02897|RP-L25, rplY|http://www.genome.jp/dbget-bin/www_bget?ko:K02897	GO:0008097^5S rRNA binding^molecular_function;GO:0003735^structural constituent of ribosome^molecular_function;GO:0006412^translation^biological_process;GO:0005840^ribosome^cellular_component	COG1825^ribosomal protein^J	PF01386.18^Ribosomal L25p family	NA	NA	NA
g35610_i0	NA	NA	NA	NA	NA	NA	NA	SignalP-TM	NA
g459_i0	OAE30429.1^hypothetical protein AXG93_2121s1020^74.76%	Q650T9.1^RecName: Full=DEAD-box ATP-dependent RNA helicase 7^67.32%	K16911|DDX21|http://www.genome.jp/dbget-bin/www_bget?ko:K16911	GO:0005524^ATP binding^molecular_function;GO:0004386^helicase activity^molecular_function;GO:0003723^RNA binding^molecular_function;GO:0005730^nucleolus^cellular_component	COG0513|KOG0331^ATP-dependent RNA helicase^A	PF00270.28^DEAD/DEAH box helicase	NA	NA	NA
g68430_i0	XP_641729.1^S60 ribosomal protein L11^99.5%	P16168.2^RecName: Full=60S ribosomal protein L11; AltName: Full=Vegetative-specific protein V18^99.5%	K02868|RP-L11e, RPL11|http://www.genome.jp/dbget-bin/www_bget?ko:K02868	GO:0019843^rRNA binding^molecular_function;GO:0003735^structural constituent of ribosome^molecular_function;GO:0000027^ribosomal large subunit assembly^biological_process;GO:0006412^translation^biological_process;GO:0022625^cytosolic large ribosomal subunit^cellular_component;GO:0031012^extracellular matrix^cellular_component;GO:0005634^nucleus^cellular_component;GO:0045335^phagocytic vesicle^cel…	COG0094|KOG0397^ribosomal protein l11^J	PF00281.18^Ribosomal protein L5	NA	NA	NA
g6920_i0	XP_024518063.1^pentatricopeptide repeat-containing protein At3g12770-like^38.11%	Q7Y211.2^RecName: Full=Pentatricopeptide repeat-containing protein At3g57430, chloroplastic; AltName: Full=Protein ORGANELLE TRANSCRIPT PROCESSING 84; Flags: Precursor^29.06%	NA	GO:0008270^zinc ion binding^molecular_function;GO:0031425^chloroplast RNA processing^biological_process;GO:0006397^mRNA processing^biological_process;GO:0009451^RNA modification^biological_process;GO:0009507^chloroplast^cellular_component	KOG4197^Pentatricopeptide repeat-containing protein^S	PF13041.5^PPR repeat family	NA	NA	NA
g51555_i0	NA	NA	NA	NA	NA	NA	NA	NA	o5-27i
g34508_i0	XP_024530149.1^uncharacterized protein LOC112346144^53.04%	NA	NA	NA	NA	PF04184.11^ST7 protein	NA	NA	NA
g20342_i0	RYA38785.1^hypothetical protein DD606_25880, partial^80.4%	Q03274.1^RecName: Full=Retrovirus-related Pol polyprotein from type-1 retrotransposable element R2; AltName: Full=Retrovirus-related Pol polyprotein from type I retrotransposable element R2; Includes: RecName: Full=Reverse transcriptase; Includes: RecName: Full=Endonuclease^26.8%	NA	GO:0004519^endonuclease activity^molecular_function;GO:0003964^RNA-directed DNA polymerase activity^molecular_function	NA	PF00078.26^Reverse transcriptase (RNA-dependent DNA polymerase)	NA	NA	NA
g25703_i0	XP_005645852.1^glutathione S-transferase^63.3%	Q5Z627.1^RecName: Full=Elongation factor 1-gamma 3; Short=EF-1-gamma 3; AltName: Full=eEF-1B gamma 3^51.06%	K03233|EEF1G|http://www.genome.jp/dbget-bin/www_bget?ko:K03233	GO:0003746^translation elongation factor activity^molecular_function	COG0625|KOG0867|KOG1627^Elongation factor^J	PF00647.18^Elongation factor 1 gamma, conserved domain	NA	NA	NA
g66847_i0	PNR32308.1^hypothetical protein PHYPA_026434^50.57%	P04323.1^RecName: Full=Retrovirus-related Pol polyprotein from transposon 17.6; Includes: RecName: Full=Protease; Includes: RecName: Full=Reverse transcriptase; Includes: RecName: Full=Endonuclease^39.53%	NA	GO:0004190^aspartic-type endopeptidase activity^molecular_function;GO:0004519^endonuclease activity^molecular_function;GO:0003676^nucleic acid binding^molecular_function;GO:0003964^RNA-directed DNA polymerase activity^molecular_function;GO:0015074^DNA integration^biological_process	COG2801|KOG0017^Integrase core domain^K	NA	NA	NA	NA
g49932_i0	RYA47096.1^hypothetical protein DD606_23805, partial^77.06%	P10978.1^RecName: Full=Retrovirus-related Pol polyprotein from transposon TNT 1-94; Includes: RecName: Full=Protease; Includes: RecName: Full=Reverse transcriptase; Includes: RecName: Full=Endonuclease^52.09%	NA	GO:0004190^aspartic-type endopeptidase activity^molecular_function;GO:0004519^endonuclease activity^molecular_function;GO:0003676^nucleic acid binding^molecular_function;GO:0003964^RNA-directed DNA polymerase activity^molecular_function;GO:0008270^zinc ion binding^molecular_function;GO:0015074^DNA integration^biological_process;GO:0000943^retrotransposon nucleocapsid^cellular_component	NA	PF07727.13^Reverse transcriptase (RNA-dependent DNA polymerase)	NA	NA	NA
g51714_i0	WP_129259295.1^hypothetical protein^91.82%	NA	NA	NA	NA	PF03732.16^Retrotransposon gag protein	NA	NA	NA
g8651_i0	XP_024380614.1^phosphatidate phosphatase PAH1-like isoform X1^40.78%	Q9SF47.1^RecName: Full=Phosphatidate phosphatase PAH1; AltName: Full=Phosphatidic acid phosphohydrolase 1; Short=AtPAH1^35.56%	K15728|LPIN|http://www.genome.jp/dbget-bin/www_bget?ko:K15728	GO:0008195^phosphatidate phosphatase activity^molecular_function;GO:0016036^cellular response to phosphate starvation^biological_process;GO:0019375^galactolipid biosynthetic process^biological_process;GO:0006886^intracellular protein transport^biological_process;GO:0006629^lipid metabolic process^biological_process;GO:0008654^phospholipid biosynthetic process^biological_process;GO:0005829^cytosol…	COG5083|KOG2116^Lipin family^IN	PF08235.12^LNS2 (Lipin/Ned1/Smp2)	NA	NA	NA
g34633_i0	NA	NA	NA	NA	NA	PF05056.11^Protein of unknown function (DUF674)	NA	NA	NA
g31289_i0	XP_005648456.1^SM/Sec1-family protein^59.05%	Q9C5X3.2^RecName: Full=SNARE-interacting protein KEULE^41.4%	K15292|STXBP1, MUNC18-1|http://www.genome.jp/dbget-bin/www_bget?ko:K15292	GO:0007049^cell cycle^biological_process;GO:0051301^cell division^biological_process;GO:0015031^protein transport^biological_process;GO:0006904^vesicle docking involved in exocytosis^biological_process;GO:0005856^cytoskeleton^cellular_component;GO:0005829^cytosol^cellular_component;GO:0019898^extrinsic component of membrane^cellular_component;GO:0009524^phragmoplast^cellular_component;GO:0005886^…	COG5158|KOG1300^SNARE-interacting protein^U	PF00995.22^Sec1 family	NA	NA	NA
g20587_i0	XP_019920953.1^PREDICTED: uncharacterized protein LOC109618122^33.03%	NA	NA	NA	NA	PF13966.5^zinc-binding in reverse transcriptase	NA	NA	NA
g15679_i0	NA	NA	NA	NA	NA	PF11551.7^Outer membrane protein Omp28	NA	NA	NA
g22875_i0	PRW60087.1^Histone-lysine N-methyltransferase ATX2^37.5%	NA	NA	NA	COG0249|KOG0217^MutS domain III^L	PF09465.9^Lamin-B receptor of TUDOR domain	NA	NA	NA
g93302_i0	PRW56465.1^ubiquitin-60S ribosomal L40^96.09%	P0CH35.1^RecName: Full=Ubiquitin-60S ribosomal protein L40-2; Contains: RecName: Full=Ubiquitin; Contains: RecName: Full=60S ribosomal protein L40-2; AltName: Full=CEP52; Flags: Precursor >P0CH34.1 RecName: Full=Ubiquitin-60S ribosomal protein L40-1; Contains: RecName: Full=Ubiquitin; Contains: RecName: Full=60S ribosomal protein L40-1; AltName: Full=CEP52; Flags: Precursor^95.31%	K02927|RP-L40e, RPL40|http://www.genome.jp/dbget-bin/www_bget?ko:K02927	GO:0031386^protein tag^molecular_function;GO:0003735^structural constituent of ribosome^molecular_function;GO:0031625^ubiquitin protein ligase binding^molecular_function;GO:0019941^modification-dependent protein catabolic process^biological_process;GO:0016567^protein ubiquitination^biological_process;GO:0006412^translation^biological_process;GO:0005737^cytoplasm^cellular_component;GO:0005634^nucl…	COG1552^Ribosomal L40e family^J	PF00240.22^Ubiquitin family	NA	NA	NA
g39233_i0	OAE23031.1^hypothetical protein AXG93_3255s1110^68.37%	P14895.1^RecName: Full=High molecular mass early light-inducible protein HV58, chloroplastic; Short=ELIP; Flags: Precursor^43.75%	NA	GO:0031969^chloroplast membrane^cellular_component;GO:0016021^integral component of membrane^cellular_component	NA	PF00504.20^Chlorophyll A-B binding protein	NA	NA	NA
g59462_i0	NA	NA	NA	NA	NA	PF04774.14^Hyaluronan / mRNA binding family	NA	NA	NA
g16766_i0	PTQ33239.1^hypothetical protein MARPO_0091s0083^38.5%	P53072.1^RecName: Full=tRNA acetyltransferase TAN1^28.19%	K06963|TAN1, THUMPD1|http://www.genome.jp/dbget-bin/www_bget?ko:K06963	GO:0003723^RNA binding^molecular_function;GO:0016746^transferase activity, transferring acyl groups^molecular_function;GO:0006400^tRNA modification^biological_process;GO:0005737^cytoplasm^cellular_component;GO:0005634^nucleus^cellular_component	COG1818|KOG3943^THUMP domain containing protein^S	PF02926.16^THUMP domain	NA	NA	NA
g39238_i0	ADE77583.1^unknown^75.94%	NA	NA	NA	NA	PF00582.25^Universal stress protein family	NA	NA	NA
g29682_i0	NA	NA	NA	NA	NA	PF03318.12^Clostridium epsilon toxin ETX/Bacillus mosquitocidal toxin MTX2	NA	SignalP-TM	NA
g136431_i0	NA	NA	NA	NA	NA	PF09305.9^TACI, cysteine-rich domain	NA	NA	NA
g38456_i0	RWR95279.1^hypothetical protein CKAN_02461700^37.38%	NA	NA	NA	NA	NA	NA	SignalP-TM	i13-30o45-62i75-97o
g21578_i0	RXN10465.1^glyceraldehyde-3-phosphate dehydrogenase^70.35%	P48812.1^RecName: Full=Glyceraldehyde-3-phosphate dehydrogenase; Short=GAPDH^66.29%	K00134|GAPDH, gapA|http://www.genome.jp/dbget-bin/www_bget?ko:K00134	GO:0004365^glyceraldehyde-3-phosphate dehydrogenase (NAD+) (phosphorylating) activity^molecular_function;GO:0051287^NAD binding^molecular_function;GO:0050661^NADP binding^molecular_function;GO:0006006^glucose metabolic process^biological_process;GO:0006096^glycolytic process^biological_process;GO:0005737^cytoplasm^cellular_component	COG0057|KOG0657^Glyceraldehyde-3-phosphate dehydrogenase^G	PF00044.23^Glyceraldehyde 3-phosphate dehydrogenase, NAD binding domain	GH109	NA	NA
g37604_i0	XP_024378491.1^probable helicase MAGATAMA 3^62.43%	B6SFA4.1^RecName: Full=Probable helicase MAGATAMA 3; AltName: Full=SEN1-like protein^55.17%	K10706|SETX, ALS4|http://www.genome.jp/dbget-bin/www_bget?ko:K10706	GO:0005524^ATP binding^molecular_function;GO:0004386^helicase activity^molecular_function;GO:0003723^RNA binding^molecular_function;GO:0009553^embryo sac development^biological_process;GO:0010183^pollen tube guidance^biological_process;GO:0009875^pollen-pistil interaction^biological_process;GO:0005634^nucleus^cellular_component	COG1112|KOG1801^Inherit from KOG: tRNA-splicing endonuclease positive^A	PF13086.5^AAA domain	NA	NA	NA
g11858_i0	PTQ46875.1^hypothetical protein MARPO_0009s0010^24.81%	NA	NA	NA	NA	NA	NA	NA	NA
g119029_i0	prf||1002250A^actin^100.0%	P02576.2^RecName: Full=Actin, plasmodial isoform^100.0%	K05692|ACTB_G1|http://www.genome.jp/dbget-bin/www_bget?ko:K05692	GO:0005524^ATP binding^molecular_function;GO:0005737^cytoplasm^cellular_component;GO:0005856^cytoskeleton^cellular_component	COG5277|KOG0676^Actins are highly conserved proteins that are involved in various types of cell motility and are ubiquitously expressed in all eukaryotic cells^Z	PF00022.18^Actin	NA	NA	NA
g17691_i0	XP_023634676.1^protein SICKLE^31.25%	Q9SB47.1^RecName: Full=Protein SICKLE; AltName: Full=Protein ROTUNDA 3^29.11%	NA	GO:0000380^alternative mRNA splicing, via spliceosome^biological_process;GO:0009734^auxin-activated signaling pathway^biological_process;GO:0007623^circadian rhythm^biological_process;GO:0009649^entrainment of circadian clock^biological_process;GO:0000398^mRNA splicing, via spliceosome^biological_process;GO:0007275^multicellular organism development^biological_process;GO:0035196^production of miR…	NA	PF15502.5^M-phase-specific PLK1-interacting protein	NA	NA	NA
g32619_i0	XP_015628638.1^neurogenic locus notch homolog protein 1^39.86%	NA	NA	NA	NA	PF06247.10^Pvs28 EGF domain	NA	NA	i7-29o
g98653_i0	XP_005645801.1^alpha/beta-hydrolase^62.24%	Q941F1.2^RecName: Full=Phospholipase A1-Igamma1, chloroplastic; Flags: Precursor^44.44%	NA	GO:0047714^galactolipase activity^molecular_function;GO:0008970^phospholipase A1 activity^molecular_function;GO:0004620^phospholipase activity^molecular_function;GO:0004806^triglyceride lipase activity^molecular_function;GO:0016042^lipid catabolic process^biological_process;GO:0009507^chloroplast^cellular_component	NA	PF01764.24^Lipase (class 3)	NA	NA	NA
g81948_i0	XP_022860217.1^chlorophyllide a oxygenase, chloroplastic-like isoform X1^80.0%	Q8S7E1.1^RecName: Full=Chlorophyllide a oxygenase, chloroplastic; Short=Chlorophyll a oxygenase; AltName: Full=Chlorophyll b synthase; Flags: Precursor^75.2%	K13600|CAO|http://www.genome.jp/dbget-bin/www_bget?ko:K13600	GO:0051537^2 iron, 2 sulfur cluster binding^molecular_function;GO:0010277^chlorophyllide a oxygenase [overall] activity^molecular_function;GO:0005506^iron ion binding^molecular_function;GO:0015995^chlorophyll biosynthetic process^biological_process;GO:0031969^chloroplast membrane^cellular_component;GO:0009535^chloroplast thylakoid membrane^cellular_component	COG4638^chlorophyllide a oxygenase^H	PF08417.11^Pheophorbide a oxygenase	NA	NA	NA
g40003_i0	RYA44398.1^hypothetical protein DD606_25185, partial^62.02%	NA	NA	NA	COG2801|KOG0017^Retrotransposon protein^C	PF09337.9^His(2)-Cys(2) zinc finger	NA	NA	NA
g36182_i0	NA	NA	NA	NA	NA	PF15304.5^A-kinase anchor protein 2 C-terminus	NA	NA	NA
g42077_i0	NA	NA	NA	NA	NA	NA	NA	SignalP-TM	i13-35o
g82502_i0	PRQ21796.1^putative nucleotidyltransferase, Ribonuclease H^47.76%	Q7LHG5.2^RecName: Full=Transposon Ty3-I Gag-Pol polyprotein; AltName: Full=Gag3-Pol3; AltName: Full=Transposon Ty3-2 TYA-TYB polyprotein; Contains: RecName: Full=Capsid protein; Short=CA; AltName: Full=p24; Contains: RecName: Full=Spacer peptide p3; Contains: RecName: Full=Nucleocapsid protein p11; Short=NC; Contains: RecName: Full=Ty3 protease; Short=PR; AltName: Full=p16; Contains: RecName: Ful…	NA	GO:0004190^aspartic-type endopeptidase activity^molecular_function;GO:0005524^ATP binding^molecular_function;GO:0003677^DNA binding^molecular_function;GO:0003887^DNA-directed DNA polymerase activity^molecular_function;GO:0008233^peptidase activity^molecular_function;GO:0004540^ribonuclease activity^molecular_function;GO:0003723^RNA binding^molecular_function;GO:0003964^RNA-directed DNA polymerase…	COG2801|KOG0017^Retrotransposon protein^A	PF00665.25^Integrase core domain	NA	NA	NA
g193_i0	XP_024541659.1^uncharacterized protein LOC9657016 isoform X2^43.83%	Q84WT5.1^RecName: Full=Endo-1,4-beta-xylanase 5-like; Short=AtXyn5-like; Short=Xylan endohydrolase 5-like; Short=Xylanase 5-like; Flags: Precursor^37.7%	NA	GO:0031176^endo-1,4-beta-xylanase activity^molecular_function;GO:0045493^xylan catabolic process^biological_process	COG3693^glycosyl hydrolase family 10 protein^G	PF00331.19^Glycosyl hydrolase family 10	GH10	NA	NA
g20433_i0	ADE75900.1^unknown^77.24%	Q86HG0.1^RecName: Full=Mannose-1-phosphate guanyltransferase alpha; AltName: Full=GDP-mannose pyrophosphorylase A; AltName: Full=GTP-mannose-1-phosphate guanylyltransferase alpha^45.34%	K00966|GMPP|http://www.genome.jp/dbget-bin/www_bget?ko:K00966	GO:0004475^mannose-1-phosphate guanylyltransferase activity^molecular_function;GO:0009298^GDP-mannose biosynthetic process^biological_process	COG1208|KOG1460^mannose-1-phosphate guanyltransferase^M	PF00483.22^Nucleotidyl transferase	NA	NA	NA
g33210_i0	NA	NA	NA	NA	NA	NA	NA	SignalP-TM	NA
g4900_i0	ABK25126.1^unknown^68.42%	Q40191.1^RecName: Full=Ras-related protein Rab11A; Flags: Precursor^60.53%	NA	GO:0005525^GTP binding^molecular_function;GO:0003924^GTPase activity^molecular_function;GO:0005886^plasma membrane^cellular_component	NA	NA	NA	NA	NA
g26437_i0	XP_002967382.1^probable arabinose 5-phosphate isomerase^73.7%	Q9M1T1.1^RecName: Full=Probable arabinose 5-phosphate isomerase; Short=API; AltName: Full=CBS domain-containing protein CBSSIS1^61.54%	K06041|kdsD, kpsF|http://www.genome.jp/dbget-bin/www_bget?ko:K06041	GO:0019146^arabinose-5-phosphate isomerase activity^molecular_function;GO:0005524^ATP binding^molecular_function;GO:1901135^carbohydrate derivative metabolic process^biological_process;GO:0005975^carbohydrate metabolic process^biological_process	COG0517|COG0794^SIS domain^M	PF01380.21^SIS domain	NA	NA	NA
g15447_i0	PON70970.1^Organic solute transporter subunit alpha/Transmembrane protein^67.97%	Q3UFJ6.1^RecName: Full=Transmembrane protein 184A; AltName: Full=Sexually dimorphic expressed in male gonads 1^32.71%	NA	GO:0008201^heparin binding^molecular_function;GO:0018992^germ-line sex determination^biological_process;GO:0032880^regulation of protein localization^biological_process;GO:0051046^regulation of secretion^biological_process;GO:0030659^cytoplasmic vesicle membrane^cellular_component;GO:0031901^early endosome membrane^cellular_component;GO:0005768^endosome^cellular_component;GO:0016021^integral comp…	KOG2641^Pfam:DUF300^T	PF03619.15^Organic solute transporter Ostalpha	NA	SignalP-TM	i20-39o54-73i
g25745_i0	NA	NA	NA	NA	NA	PF05557.12^Mitotic checkpoint protein	NA	NA	NA
g17654_i0	XP_024400804.1^uncharacterized protein LOC112294519^36.2%	NA	NA	NA	NA	PF00641.17^Zn-finger in Ran binding protein and others	NA	NA	NA
g13151_i0	XP_027096548.1^microtubule-associated protein 70-2-like^74.79%	Q6Z746.1^RecName: Full=Microtubule-associated protein 70-2; Short=AtMAP70-2; AltName: Full=70 kDa microtubule-associated protein 2^77.13%	NA	GO:0008017^microtubule binding^molecular_function;GO:0007010^cytoskeleton organization^biological_process;GO:0005737^cytoplasm^cellular_component;GO:0005874^microtubule^cellular_component	NA	PF07058.10^Microtubule-associated protein 70	NA	NA	NA
g16117_i0	NA	NA	NA	NA	NA	PF14244.5^gag-polypeptide of LTR copia-type	NA	NA	i109-131o
g69711_i0	NP_001240073.1^uncharacterized protein LOC100815185 precursor^49.55%	A0AT31.1^RecName: Full=Non-specific lipid-transfer protein 5; Short=LTP5; Flags: Precursor^46.43%	NA	GO:0008289^lipid binding^molecular_function;GO:0006869^lipid transport^biological_process	NA	PF14368.5^Probable lipid transfer	NA	SignalP-TM	i21-40o
g17168_i0	AWD38906.1^class III homeodomain-leucine zipper protein^38.05%	NA	K09338|HD-ZIP|http://www.genome.jp/dbget-bin/www_bget?ko:K09338	NA	NA	PF00046.28^Homeobox domain	NA	NA	NA
g5466_i0	XP_024357853.1^uncharacterized protein LOC112273383^33.57%	Q3UD82.1^RecName: Full=Protein mono-ADP-ribosyltransferase PARP8; AltName: Full=ADP-ribosyltransferase diphtheria toxin-like 16; Short=ARTD16; AltName: Full=Poly^28.67%	K10582|UBE2Q|http://www.genome.jp/dbget-bin/www_bget?ko:K10582	GO:0003950^NAD+ ADP-ribosyltransferase activity^molecular_function;GO:1990404^protein ADP-ribosylase activity^molecular_function;GO:0006471^protein ADP-ribosylation^biological_process;GO:0070213^protein auto-ADP-ribosylation^biological_process;GO:0140289^protein mono-ADP-ribosylation^biological_process	NA	PF00644.19^Poly(ADP-ribose) polymerase catalytic domain	NA	NA	NA
g37600_i0	EFJ05340.1^hypothetical protein SELMODRAFT_431701^66.04%	NA	NA	NA	NA	PF15474.5^Meiotically up-regulated gene family	NA	NA	NA
g44190_i0	NA	NA	NA	NA	NA	PF00257.18^Dehydrin	NA	NA	NA
g27245_i0	XP_008798957.1^ataxin-3 homolog^53.61%	Q8LQ36.1^RecName: Full=Putative ataxin-3 homolog^50.77%	K11863|ATXN3, MJD|http://www.genome.jp/dbget-bin/www_bget?ko:K11863	GO:0004843^thiol-dependent ubiquitin-specific protease activity^molecular_function;GO:0016579^protein deubiquitination^biological_process;GO:0005634^nucleus^cellular_component	KOG2935^Josephin^O	PF02099.16^Josephin	NA	NA	NA
g59153_i0	RDX68454.1^Uroporphyrinogen decarboxylase 1, chloroplastic, partial^71.69%	Q93ZB6.2^RecName: Full=Uroporphyrinogen decarboxylase 1, chloroplastic; Short=UPD1; Short=URO-D1; Flags: Precursor^72.39%	K01599|hemE, UROD|http://www.genome.jp/dbget-bin/www_bget?ko:K01599	GO:0004853^uroporphyrinogen decarboxylase activity^molecular_function;GO:0015995^chlorophyll biosynthetic process^biological_process;GO:0006783^heme biosynthetic process^biological_process;GO:0006782^protoporphyrinogen IX biosynthetic process^biological_process;GO:0046686^response to cadmium ion^biological_process;GO:0009507^chloroplast^cellular_component;GO:0009570^chloroplast stroma^cellular_co…	COG0407|KOG2872^Uroporphyrinogen decarboxylase^H	PF01208.16^Uroporphyrinogen decarboxylase (URO-D)	NA	NA	NA
g36843_i0	NA	NA	NA	NA	NA	PF13567.5^Domain of unknown function (DUF4131)	NA	SignalP-TM	o28-50i71-93o
g38562_i0	P0DI22.1^RecName: Full=CASP-like protein 5A2; Short=PaCASPL5A2^85.63%	P0DI22.1^RecName: Full=CASP-like protein 5A2; Short=PaCASPL5A2^85.63%	NA	GO:0016021^integral component of membrane^cellular_component;GO:0005886^plasma membrane^cellular_component	NA	PF04535.11^Domain of unknown function (DUF588)	NA	SignalP-TM	i107-129o165-187i208-227o
g7979_i0	PTQ45083.1^hypothetical protein MARPO_0016s0133^65.95%	Q502K2.2^RecName: Full=Deoxynucleoside triphosphate triphosphohydrolase SAMHD1; Short=dNTPase^44.12%	NA	GO:0032567^dGTP binding^molecular_function;GO:0008832^dGTPase activity^molecular_function;GO:0005525^GTP binding^molecular_function;GO:0003676^nucleic acid binding^molecular_function;GO:0003723^RNA binding^molecular_function;GO:0003697^single-stranded DNA binding^molecular_function;GO:0016793^triphosphoric monoester hydrolase activity^molecular_function;GO:0008270^zinc ion binding^molecular_funct…	COG1078|KOG2681^HD domain^S	PF01966.21^HD domain	NA	NA	NA
g2463_i0	XP_010665165.1^PREDICTED: histone-lysine N-methyltransferase ASHH1 isoform X1^46.49%	Q84WW6.1^RecName: Full=Histone-lysine N-methyltransferase ASHH1; AltName: Full=ASH1 homolog 1; AltName: Full=Protein SET DOMAIN GROUP 26^41.97%	NA	GO:0046975^histone methyltransferase activity (H3-K36 specific)^molecular_function;GO:0006281^DNA repair^biological_process;GO:0009908^flower development^biological_process;GO:0016571^histone methylation^biological_process;GO:0006355^regulation of transcription, DNA-templated^biological_process;GO:0010224^response to UV-B^biological_process;GO:0010228^vegetative to reproductive phase transition o…	COG2940|KOG4442^Histone-lysine n-methyltransferase^U	PF00856.27^SET domain	NA	NA	NA
g47648_i0	OAY66843.1^Hydroxyacylglutathione hydrolase cytoplasmic^61.27%	O24496.2^RecName: Full=Hydroxyacylglutathione hydrolase cytoplasmic; AltName: Full=Glyoxalase II; Short=Glx II^49.22%	K01069|E3.1.2.6, gloB|http://www.genome.jp/dbget-bin/www_bget?ko:K01069	GO:0004416^hydroxyacylglutathione hydrolase activity^molecular_function;GO:0046872^metal ion binding^molecular_function;GO:0019243^methylglyoxal catabolic process to D-lactate via S-lactoyl-glutathione^biological_process;GO:0005829^cytosol^cellular_component	COG0491|KOG0813^Metallo-beta-lactamase superfamily^E	PF16123.4^Hydroxyacylglutathione hydrolase C-terminus	NA	NA	NA
g16210_i0	XP_002987519.2^probable protein phosphatase 2C 2^44.57%	Q8RX37.1^RecName: Full=Probable protein phosphatase 2C 2; Short=AtPP2C02; AltName: Full=Protein phosphatase AP2C2^46.59%	NA	GO:0004724^magnesium-dependent protein serine/threonine phosphatase activity^molecular_function;GO:0046872^metal ion binding^molecular_function;GO:0004722^protein serine/threonine phosphatase activity^molecular_function	COG0631|KOG0698^phosphatase 2C^T	PF00481.20^Protein phosphatase 2C	NA	NA	NA
g30357_i0	ABK23275.1^unknown^57.32%	Q8VYU7.1^RecName: Full=Purple acid phosphatase 4; Flags: Precursor^48.47%	K14379|ACP5|http://www.genome.jp/dbget-bin/www_bget?ko:K14379	GO:0003993^acid phosphatase activity^molecular_function;GO:0008199^ferric iron binding^molecular_function;GO:0008198^ferrous iron binding^molecular_function;GO:0005576^extracellular region^cellular_component	COG1409|KOG2679^Purple acid phosphatase^O	PF00149.27^Calcineurin-like phosphoesterase	NA	NA	NA
g9769_i0	NA	NA	NA	NA	NA	PF17222.2^Viral cysteine endopeptidase C107	NA	NA	NA
g20583_i0	ABK24200.1^unknown^62.68%	P42056.2^RecName: Full=Mitochondrial outer membrane protein porin of 36 kDa; AltName: Full=POM 36; AltName: Full=Voltage-dependent anion-selective channel protein; Short=VDAC^58.7%	K15040|VDAC2|http://www.genome.jp/dbget-bin/www_bget?ko:K15040	GO:0015288^porin activity^molecular_function;GO:0008308^voltage-gated anion channel activity^molecular_function;GO:0005741^mitochondrial outer membrane^cellular_component;GO:0046930^pore complex^cellular_component	KOG3126^mitochondrial outer membrane protein porin^P	PF01459.21^Eukaryotic porin	NA	NA	NA
g5465_i0	AMS24252.1^kinesin 14-IIIb protein^49.06%	Q2QM62.1^RecName: Full=Kinesin-like protein KIN-14R^50.0%	K10406|KIFC2_3|http://www.genome.jp/dbget-bin/www_bget?ko:K10406	GO:0005524^ATP binding^molecular_function;GO:0016887^ATPase activity^molecular_function;GO:0008017^microtubule binding^molecular_function;GO:0003777^microtubule motor activity^molecular_function;GO:0007018^microtubule-based movement^biological_process;GO:0005871^kinesin complex^cellular_component;GO:0005874^microtubule^cellular_component	COG5059|KOG0239^kinesin motor^Z	PF00225.22^Kinesin motor domain	NA	NA	NA
g28208_i0	XP_005642984.1^aldehyde dehydrogenase^58.33%	Q9SU63.1^RecName: Full=Aldehyde dehydrogenase family 2 member B4, mitochondrial; Short=ALDH2a; Flags: Precursor^55.46%	K00128|E1.2.1.3|http://www.genome.jp/dbget-bin/www_bget?ko:K00128	GO:0004029^aldehyde dehydrogenase (NAD) activity^molecular_function;GO:0005524^ATP binding^molecular_function;GO:0043878^glyceraldehyde-3-phosphate dehydrogenase (NAD+) (non-phosphorylating) activity^molecular_function;GO:0046686^response to cadmium ion^biological_process;GO:0009507^chloroplast^cellular_component;GO:0005759^mitochondrial matrix^cellular_component;GO:0005739^mitochondrion^cellular…	COG1012|KOG2450^Aldehyde dehydrogenase^C	PF00171.21^Aldehyde dehydrogenase family	NA	NA	NA
g75986_i0	XP_002992268.1^late embryogenesis abundant protein Lea14-A^68.12%	P46518.1^RecName: Full=Late embryogenesis abundant protein Lea14-A^50.72%	NA	GO:0009269^response to desiccation^biological_process	NA	PF03832.12^WSK motif	NA	NA	NA
g12062_i0	XP_010032976.1^PREDICTED: O-glucosyltransferase rumi^42.4%	NA	NA	NA	KOG2458^CAP10^S	PF05686.11^Glycosyl transferase family 90	GT90	SignalP-TM	i32-54o
g3217_i0	NA	NA	NA	NA	NA	PF02185.15^Hr1 repeat	NA	NA	NA
g49763_i0	WP_129259278.1^hypothetical protein^48.78%	P10401.1^RecName: Full=Retrovirus-related Pol polyprotein from transposon gypsy; Includes: RecName: Full=Reverse transcriptase; Includes: RecName: Full=Endonuclease^41.67%	NA	GO:0004519^endonuclease activity^molecular_function;GO:0003676^nucleic acid binding^molecular_function;GO:0003964^RNA-directed DNA polymerase activity^molecular_function;GO:0015074^DNA integration^biological_process	COG2801|KOG0017^Retrotransposon protein^C	NA	NA	NA	NA
g29622_i0	XP_027080323.1^uncharacterized protein LOC113703226^33.04%	A1WVQ2.1^RecName: Full=50S ribosomal protein L25; AltName: Full=General stress protein CTC^27.61%	K02897|RP-L25, rplY|http://www.genome.jp/dbget-bin/www_bget?ko:K02897	GO:0008097^5S rRNA binding^molecular_function;GO:0003735^structural constituent of ribosome^molecular_function;GO:0006412^translation^biological_process;GO:0005840^ribosome^cellular_component	COG1825^ribosomal protein^J	PF14693.5^Ribosomal protein TL5, C-terminal domain	NA	NA	NA
g39820_i0	PTQ46159.1^hypothetical protein MARPO_0012s0104^38.79%	Q94AH6.1^RecName: Full=Cullin-1^34.52%	K03347|CUL1, CDC53|http://www.genome.jp/dbget-bin/www_bget?ko:K03347	GO:0031625^ubiquitin protein ligase binding^molecular_function;GO:0009734^auxin-activated signaling pathway^biological_process;GO:0007049^cell cycle^biological_process;GO:0009793^embryo development ending in seed dormancy^biological_process;GO:0009873^ethylene-activated signaling pathway^biological_process;GO:0009867^jasmonic acid mediated signaling pathway^biological_process;GO:0048366^leaf deve…	COG5647|KOG2166^Cullin 1^D	PF00888.21^Cullin family	NA	NA	NA
g1478_i0	XP_024387017.1^ubiquitin-like modifier-activating enzyme 1^55.8%	A3KMV5.1^RecName: Full=Ubiquitin-like modifier-activating enzyme 1; AltName: Full=Ubiquitin-activating enzyme E1^36.79%	K03178|UBE1, UBA1|http://www.genome.jp/dbget-bin/www_bget?ko:K03178	GO:0005524^ATP binding^molecular_function;GO:0004839^ubiquitin activating enzyme activity^molecular_function;GO:0006974^cellular response to DNA damage stimulus^biological_process;GO:0032446^protein modification by small protein conjugation^biological_process;GO:0016567^protein ubiquitination^biological_process;GO:0005737^cytoplasm^cellular_component;GO:0005739^mitochondrion^cellular_component;GO…	COG0476|KOG2012^Ubiquitin-activating enzyme e1 C-terminal domain^O	PF00899.20^ThiF family	PL7_1	NA	NA
g44093_i0	OAE21492.1^hypothetical protein AXG93_2116s1060^50.45%	Q9C658.1^RecName: Full=Protein decapping 5^44.23%	K18749|LSM14, RAP55, SCD6|http://www.genome.jp/dbget-bin/www_bget?ko:K18749	GO:0003729^mRNA binding^molecular_function;GO:0042803^protein homodimerization activity^molecular_function;GO:0033962^cytoplasmic mRNA processing body assembly^biological_process;GO:0031087^deadenylation-independent decapping of nuclear-transcribed mRNA^biological_process;GO:0006397^mRNA processing^biological_process;GO:0017148^negative regulation of translation^biological_process;GO:0010606^posi…	KOG1073^Pfam:DFDF^U	PF09532.9^FDF domain	NA	NA	NA
g26304_i0	WP_129259295.1^hypothetical protein^79.66%	NA	NA	NA	NA	PF03732.16^Retrotransposon gag protein	NA	NA	NA
g36630_i0	XP_002268455.2^PREDICTED: 7-dehydrocholesterol reductase isoform X2^52.21%	B2RYG1.1^RecName: Full=Protein FAM32A; AltName: Full=Ovarian tumor associated gene 12; Short=OTAG-12^47.17%	K00213|DHCR7|http://www.genome.jp/dbget-bin/www_bget?ko:K00213	GO:0006915^apoptotic process^biological_process;GO:0007049^cell cycle^biological_process;GO:0005730^nucleolus^cellular_component	KOG3410^Eukaryotic family of unknown function (DUF1754)^S	PF08555.9^Eukaryotic family of unknown function (DUF1754)	NA	NA	NA
g4444_i0	XP_009344484.1^PREDICTED: coronatine-insensitive protein 1-like^52.7%	Q6Y9P5.1^RecName: Full=Coronatine-insensitive protein homolog 1a; Short=OsCOI1a >A2WX30.1 RecName: Full=Coronatine-insensitive protein homolog 1a^51.82%	K13463|COI-1|http://www.genome.jp/dbget-bin/www_bget?ko:K13463	GO:0002213^defense response to insect^biological_process;GO:0016567^protein ubiquitination^biological_process;GO:2000022^regulation of jasmonic acid mediated signaling pathway^biological_process;GO:0031146^SCF-dependent proteasomal ubiquitin-dependent protein catabolic process^biological_process;GO:0006511^ubiquitin-dependent protein catabolic process^biological_process;GO:0019005^SCF ubiquitin l…	KOG1947^Coronatine-insensitive protein^S	PF12799.6^Leucine Rich repeats (2 copies)	NA	NA	NA
g27572_i0	NA	NA	NA	NA	NA	NA	NA	SignalP-TM	NA
g12456_i0	NA	NA	NA	NA	KOG4636^TLDc^S	NA	NA	NA	NA
g16083_i0	OAE33626.1^hypothetical protein AXG93_4689s1120^58.13%	NA	NA	NA	NA	NA	NA	NA	NA
g17942_i0	ADE77041.1^unknown^81.52%	Q7XI75.1^RecName: Full=Probable histone-arginine methyltransferase CARM1; AltName: Full=Protein arginine N-methyltransferase 4 >A2YPT7.2 RecName: Full=Probable histone-arginine methyltransferase CARM1; AltName: Full=Protein arginine N-methyltransferase 4^78.3%	K05931|CARM1, PRMT4|http://www.genome.jp/dbget-bin/www_bget?ko:K05931	GO:0042054^histone methyltransferase activity^molecular_function;GO:0008469^histone-arginine N-methyltransferase activity^molecular_function;GO:0035242^protein-arginine omega-N asymmetric methyltransferase activity^molecular_function;GO:0034969^histone arginine methylation^biological_process;GO:0019919^peptidyl-arginine methylation, to asymmetrical-dimethyl arginine^biological_process;GO:0006355^…	KOG1500^Histone-arginine methyltransferase^K	PF06325.12^Ribosomal protein L11 methyltransferase (PrmA)	NA	NA	NA
g4018_i0	XP_024533799.1^uncharacterized protein LOC9641384^57.71%	Q8LPR8.1^RecName: Full=Protein TIC 100; AltName: Full=Protein EMBRYO DEFECTIVE 1211; AltName: Full=Translocon at the inner envelope membrane of chloroplasts 100; Short=AtTIC100^55.88%	NA	GO:0008565^obsolete protein transporter activity^molecular_function;GO:0009658^chloroplast organization^biological_process;GO:0009793^embryo development ending in seed dormancy^biological_process;GO:0045037^protein import into chloroplast stroma^biological_process;GO:0009507^chloroplast^cellular_component;GO:0009941^chloroplast envelope^cellular_component;GO:0009706^chloroplast inner membrane^cel…	NA	NA	NA	NA	NA
g32687_i0	RYA40684.1^hypothetical protein DD606_25630, partial^50.87%	NA	NA	NA	COG2801|KOG0017^Inherit from strNOG: Retrotransposon protein^L	PF00665.25^Integrase core domain	NA	NA	NA
g19976_i0	OAE24162.1^hypothetical protein AXG93_2752s1770^47.1%	P20825.1^RecName: Full=Retrovirus-related Pol polyprotein from transposon 297; Includes: RecName: Full=Protease; Includes: RecName: Full=Reverse transcriptase; Includes: RecName: Full=Endonuclease^36.75%	NA	GO:0004190^aspartic-type endopeptidase activity^molecular_function;GO:0004519^endonuclease activity^molecular_function;GO:0003676^nucleic acid binding^molecular_function;GO:0003964^RNA-directed DNA polymerase activity^molecular_function;GO:0015074^DNA integration^biological_process	COG2801|KOG0017^Retrotransposon protein^C	PF00078.26^Reverse transcriptase (RNA-dependent DNA polymerase)	NA	NA	NA
g103743_i0	ABK24373.1^unknown^35.59%	Q9FN08.1^RecName: Full=Beta-galactosidase 10; Short=Lactase 10; Flags: Precursor^34.75%	NA	GO:0004565^beta-galactosidase activity^molecular_function;GO:0005975^carbohydrate metabolic process^biological_process;GO:0080167^response to karrikin^biological_process;GO:0048046^apoplast^cellular_component;GO:0005618^cell wall^cellular_component;GO:0009505^plant-type cell wall^cellular_component;GO:0005773^vacuole^cellular_component	COG1874|KOG0496^beta-galactosidase^G	NA	GH2	NA	NA
g5433_i0	XP_024518063.1^pentatricopeptide repeat-containing protein At3g12770-like^36.88%	Q9SIT7.1^RecName: Full=Pentatricopeptide repeat-containing protein At2g13600^27.97%	NA	GO:0080156^mitochondrial mRNA modification^biological_process;GO:0009451^RNA modification^biological_process;GO:0010182^sugar mediated signaling pathway^biological_process;GO:0005739^mitochondrion^cellular_component	KOG4197^Pentatricopeptide repeat-containing protein^S	PF13041.5^PPR repeat family	NA	NA	NA
g21338_i0	WP_129259486.1^retroviral-like aspartic protease^63.28%	NA	NA	NA	NA	PF13650.5^Aspartyl protease	NA	NA	NA
g42916_i0	PIA45331.1^hypothetical protein AQUCO_01700695v1^82.64%	O82531.1^RecName: Full=Proteasome subunit beta type-1; AltName: Full=20S proteasome alpha subunit F; AltName: Full=20S proteasome subunit beta-6^78.47%	K02732|PSMB1|http://www.genome.jp/dbget-bin/www_bget?ko:K02732	GO:0004298^threonine-type endopeptidase activity^molecular_function;GO:0051603^proteolysis involved in cellular protein catabolic process^biological_process;GO:0005737^cytoplasm^cellular_component;GO:0005634^nucleus^cellular_component;GO:0019774^proteasome core complex, beta-subunit complex^cellular_component	COG0638|KOG0179^The proteasome is a multicatalytic proteinase complex which is characterized by its ability to cleave peptides with Arg, Phe, Tyr, Leu, and Glu adjacent to the leaving group at neutral or slightly basic pH. The proteasome has an ATP-dependent proteolytic activity (By similarity)^O	PF00227.25^Proteasome subunit	NA	NA	NA
g8893_i0	NA	NA	NA	NA	NA	NA	NA	SignalP-TM	i12-34o
g26002_i0	ABK25086.1^unknown^69.86%	Q8C1A9.1^RecName: Full=Protein ABHD18; AltName: Full=Alpha/beta hydrolase domain-containing protein 18; Short=Abhydrolase domain-containing protein 18; Flags: Precursor^28.17%	NA	GO:0005576^extracellular region^cellular_component	KOG1551^Uncharacterized conserved protein (DUF2048)^S	PF09752.8^Abhydrolase domain containing 18	CE1	NA	NA
g21467_i0	OWM84736.1^hypothetical protein CDL15_Pgr027523^46.43%	NA	NA	NA	NA	NA	NA	NA	NA
g34302_i0	XP_010526512.1^PREDICTED: protein RALF-like 4^54.43%	Q9LUS7.1^RecName: Full=Rapid alkalinization factor 23; Short=AtRALF23; AltName: Full=Protein RALF-like 23; Flags: Precursor^48.68%	NA	GO:0005179^hormone activity^molecular_function;GO:0009742^brassinosteroid mediated signaling pathway^biological_process;GO:0019722^calcium-mediated signaling^biological_process;GO:0007267^cell-cell signaling^biological_process;GO:0045926^negative regulation of growth^biological_process;GO:0009741^response to brassinosteroid^biological_process;GO:0048046^apoplast^cellular_component;GO:0009506^plas…	NA	PF05498.10^Rapid ALkalinization Factor (RALF)	NA	NA	i67-89o
g23148_i0	OAE24209.1^hypothetical protein AXG93_2752s2260^67.33%	Q01931.1^RecName: Full=Desiccation stress protein DSP-22, chloroplastic; Flags: Precursor^43.44%	NA	GO:0009535^chloroplast thylakoid membrane^cellular_component;GO:0016021^integral component of membrane^cellular_component	NA	PF00504.20^Chlorophyll A-B binding protein	NA	NA	i46-65o80-99i120-139o
g46644_i0	NA	NA	NA	NA	NA	PF08681.10^Protein of unknown function (DUF1778)	NA	NA	i87-109o149-171i
g25840_i0	XP_024031171.1^ABSCISIC ACID-INSENSITIVE 5-like protein 2^35.73%	Q9M7Q5.1^RecName: Full=ABSCISIC ACID-INSENSITIVE 5-like protein 4; AltName: Full=Abscisic acid responsive elements-binding factor 1; Short=ABRE-binding factor 1; AltName: Full=bZIP transcription factor 35; Short=AtbZIP35^32.97%	K14432|ABF|http://www.genome.jp/dbget-bin/www_bget?ko:K14432	GO:0003677^DNA binding^molecular_function;GO:0003700^DNA-binding transcription factor activity^molecular_function;GO:0009738^abscisic acid-activated signaling pathway^biological_process;GO:0005634^nucleus^cellular_component	NA	PF00170.20^bZIP transcription factor	NA	NA	NA
g19462_i0	XP_024026122.1^uncharacterized protein LOC21388625^44.1%	NA	NA	NA	NA	PF10457.8^Cholesterol-capturing domain	NA	SignalP-TM	i19-41o78-100i107-129o149-171i
g7732_i0	XP_011071091.1^galactinol synthase 1-like^69.81%	Q9XGN4.1^RecName: Full=Galactinol synthase 1; Short=ArGolS1; Short=GolS-1^65.09%	K18819|GOLS|http://www.genome.jp/dbget-bin/www_bget?ko:K18819	GO:0047216^inositol 3-alpha-galactosyltransferase activity^molecular_function;GO:0046872^metal ion binding^molecular_function;GO:0052576^carbohydrate storage^biological_process;GO:0070417^cellular response to cold^biological_process;GO:0006012^galactose metabolic process^biological_process;GO:0010325^raffinose family oligosaccharide biosynthetic process^biological_process;GO:0005737^cytoplasm^cel…	COG5597|KOG1950^galactinol synthase^G	PF01501.19^Glycosyl transferase family 8	GT8	NA	NA
g20865_i0	XP_002973274.2^glutaredoxin^57.66%	Q8LBS4.2^RecName: Full=Monothiol glutaredoxin-S12, chloroplastic; Short=AtGrxS12; Flags: Precursor^59.41%	K03676|grxC, GLRX, GLRX2|http://www.genome.jp/dbget-bin/www_bget?ko:K03676	GO:0051537^2 iron, 2 sulfur cluster binding^molecular_function;GO:0009055^electron transfer activity^molecular_function;GO:0004362^glutathione-disulfide reductase activity^molecular_function;GO:0046872^metal ion binding^molecular_function;GO:0015035^protein disulfide oxidoreductase activity^molecular_function;GO:0045454^cell redox homeostasis^biological_process;GO:0034599^cellular response to oxi…	COG0695|KOG1752^Glutaredoxin^O	PF00462.23^Glutaredoxin	NA	NA	NA
g19068_i0	RYA38785.1^hypothetical protein DD606_25880, partial^60.22%	Q03274.1^RecName: Full=Retrovirus-related Pol polyprotein from type-1 retrotransposable element R2; AltName: Full=Retrovirus-related Pol polyprotein from type I retrotransposable element R2; Includes: RecName: Full=Reverse transcriptase; Includes: RecName: Full=Endonuclease^29.91%	NA	GO:0004519^endonuclease activity^molecular_function;GO:0003964^RNA-directed DNA polymerase activity^molecular_function	NA	PF00078.26^Reverse transcriptase (RNA-dependent DNA polymerase)	NA	NA	NA
g6167_i0	XP_005643139.1^Six-hairpin glycosidase^56.53%	P37700.2^RecName: Full=Endoglucanase G; AltName: Full=Cellulase G; AltName: Full=EGCCG; AltName: Full=Endo-1,4-beta-glucanase G; Flags: Precursor^30.58%	K01179|E3.2.1.4|http://www.genome.jp/dbget-bin/www_bget?ko:K01179	GO:0008810^cellulase activity^molecular_function;GO:0030248^cellulose binding^molecular_function;GO:0030245^cellulose catabolic process^biological_process	COG1215^Cellulose synthase^M	PF00759.18^Glycosyl hydrolase family 9	GH9	SignalP-TM	i33-55o65-87i375-397o402-424i492-514o524-546i559-578o
g17695_i0	XP_008339723.1^PREDICTED: probable isoprenylcysteine alpha-carbonyl methylesterase ICMEL1^53.39%	Q5Z9I2.1^RecName: Full=Probable isoprenylcysteine alpha-carbonyl methylesterase ICMEL1; AltName: Full=Isoprenylcysteine methylesterase-like protein 1^51.59%	NA	GO:0010296^prenylcysteine methylesterase activity^molecular_function;GO:0005789^endoplasmic reticulum membrane^cellular_component;GO:0000139^Golgi membrane^cellular_component;GO:0016021^integral component of membrane^cellular_component	COG0657^Prolyl oligopeptidase family^I	PF07859.12^alpha/beta hydrolase fold	CE10	NA	NA
g16426_i0	XP_008784532.1^putative clathrin assembly protein At2g25430^39.81%	Q8S9J8.2^RecName: Full=Probable clathrin assembly protein At4g32285^38.01%	NA	GO:0005545^1-phosphatidylinositol binding^molecular_function;GO:0032050^clathrin heavy chain binding^molecular_function;GO:0005546^phosphatidylinositol-4,5-bisphosphate binding^molecular_function;GO:0000149^SNARE binding^molecular_function;GO:0048268^clathrin coat assembly^biological_process;GO:0072583^clathrin-dependent endocytosis^biological_process;GO:0006897^endocytosis^biological_process;GO:…	KOG0251^Clathrin assembly protein^F	PF07651.15^ANTH domain	NA	NA	NA
g6879_i0	XP_024627569.1^pentatricopeptide repeat-containing protein At5g04780, mitochondrial^34.82%	P0C898.1^RecName: Full=Putative pentatricopeptide repeat-containing protein At3g15130^33.95%	NA	GO:0008270^zinc ion binding^molecular_function;GO:0009451^RNA modification^biological_process	KOG4197^Pentatricopeptide repeat-containing protein^S	PF13041.5^PPR repeat family	NA	NA	NA
g29488_i0	OVA20909.1^Glycosyl transferase^59.79%	Q9SYM4.1^RecName: Full=Alpha,alpha-trehalose-phosphate synthase^57.34%	K16055|TPS|http://www.genome.jp/dbget-bin/www_bget?ko:K16055	GO:0003825^alpha,alpha-trehalose-phosphate synthase (UDP-forming) activity^molecular_function;GO:0051301^cell division^biological_process;GO:0016311^dephosphorylation^biological_process;GO:0009793^embryo development ending in seed dormancy^biological_process;GO:0009832^plant-type cell wall biogenesis^biological_process;GO:0010182^sugar mediated signaling pathway^biological_process;GO:0005992^treh…	COG0380|COG1877|KOG1050^Glycosyltransferase family 20^G	PF02358.15^Trehalose-phosphatase	NA	NA	NA
g6516_i0	XP_024529445.1^uncharacterized TPR repeat-containing protein At1g05150^60.84%	Q8S8L9.1^RecName: Full=Uncharacterized TPR repeat-containing protein At2g32450^58.82%	NA	GO:0005509^calcium ion binding^molecular_function;GO:0005886^plasma membrane^cellular_component	NA	PF07719.16^Tetratricopeptide repeat	GT41	NA	NA
g18721_i0	XP_012090841.1^F-box protein At3g58530 isoform X2^38.12%	Q8LB33.1^RecName: Full=F-box protein At3g58530^54.17%	K10268|FBXL2_20|http://www.genome.jp/dbget-bin/www_bget?ko:K10268	GO:0016567^protein ubiquitination^biological_process;GO:0031146^SCF-dependent proteasomal ubiquitin-dependent protein catabolic process^biological_process;GO:0006511^ubiquitin-dependent protein catabolic process^biological_process;GO:0005829^cytosol^cellular_component;GO:0019005^SCF ubiquitin ligase complex^cellular_component	KOG1947^LRR^S	PF13516.5^Leucine Rich repeat	NA	NA	NA
g29143_i0	RIB28412.1^hypothetical protein C2G38_1951842^55.71%	NA	NA	NA	NA	NA	NA	NA	NA
g11017_i0	XP_022134545.1^uncharacterized TPR repeat-containing protein At1g05150-like^60.12%	O23052.1^RecName: Full=Uncharacterized TPR repeat-containing protein At1g05150^57.72%	NA	GO:0005509^calcium ion binding^molecular_function;GO:0005768^endosome^cellular_component;GO:0005794^Golgi apparatus^cellular_component;GO:0005886^plasma membrane^cellular_component;GO:0009506^plasmodesma^cellular_component;GO:0005802^trans-Golgi network^cellular_component	NA	PF00515.27^Tetratricopeptide repeat	GT41	NA	NA
g18246_i0	OAE21011.1^hypothetical protein AXG93_2024s1240^72.92%	Q6Z8C8.1^RecName: Full=Cyclin-dependent kinase F-4; Short=CDKF;4; AltName: Full=Serine/threonine-protein kinase MHK-like protein 2^59.81%	K08829|MAK|http://www.genome.jp/dbget-bin/www_bget?ko:K08829	GO:0005524^ATP binding^molecular_function;GO:0004693^cyclin-dependent protein serine/threonine kinase activity^molecular_function;GO:0004674^protein serine/threonine kinase activity^molecular_function;GO:0008353^RNA polymerase II CTD heptapeptide repeat kinase activity^molecular_function;GO:0035556^intracellular signal transduction^biological_process;GO:0010468^regulation of gene expression^biolo…	KOG0661^Cyclin-dependent kinase^T	PF00069.24^Protein kinase domain	NA	NA	NA
g73538_i0	KPC97162.1^Cell wall-associated hydrolase^41.43%	NA	NA	NA	NA	NA	NA	NA	NA
g65430_i0	PNR45076.1^hypothetical protein PHYPA_014847, partial^49.62%	NA	NA	NA	KOG1075^Retrotransposon protein^S	PF00078.26^Reverse transcriptase (RNA-dependent DNA polymerase)	NA	NA	NA
g5393_i0	OAE24706.1^hypothetical protein AXG93_2016s1110^42.04%	A7XN92.1^RecName: Full=CRM-domain containing factor CFM3, chloroplastic/mitochondrial; AltName: Full=Protein CRM FAMILY MEMBER 3; Short=ZmCFM3; Flags: Precursor^43.47%	NA	GO:0003723^RNA binding^molecular_function;GO:0000373^Group II intron splicing^biological_process;GO:0006397^mRNA processing^biological_process;GO:0009507^chloroplast^cellular_component;GO:0009570^chloroplast stroma^cellular_component;GO:0005739^mitochondrion^cellular_component	KOG1990^Chloroplastic group IIA intron splicing facilitator CRS1^L	PF01985.20^CRS1 / YhbY (CRM) domain	NA	NA	NA
g28796_i0	RYA44398.1^hypothetical protein DD606_25185, partial^66.91%	P04323.1^RecName: Full=Retrovirus-related Pol polyprotein from transposon 17.6; Includes: RecName: Full=Protease; Includes: RecName: Full=Reverse transcriptase; Includes: RecName: Full=Endonuclease^39.16%	NA	GO:0004190^aspartic-type endopeptidase activity^molecular_function;GO:0004519^endonuclease activity^molecular_function;GO:0003676^nucleic acid binding^molecular_function;GO:0003964^RNA-directed DNA polymerase activity^molecular_function;GO:0015074^DNA integration^biological_process	COG2801|KOG0017^Retrotransposon protein^C	PF00078.26^Reverse transcriptase (RNA-dependent DNA polymerase)	NA	NA	NA
g20437_i0	AHU86542.1^FIT1^38.22%	Q0V7X4.1^RecName: Full=Transcription factor FER-LIKE IRON DEFICIENCY-INDUCED TRANSCRIPTION FACTOR; AltName: Full=Basic helix-loop-helix protein 29; Short=AtbHLH29; Short=bHLH 29; AltName: Full=FER-LIKE REGULATOR OF IRON UPTAKE; AltName: Full=Transcription factor EN 43; AltName: Full=Transcription factor Fe-DEFICIENCY INDUCED TRANSCRIPTION FACTOR 1; AltName: Full=bHLH transcription factor bHLH029^…	NA	GO:0003677^DNA binding^molecular_function;GO:0003700^DNA-binding transcription factor activity^molecular_function;GO:0046983^protein dimerization activity^molecular_function;GO:0071369^cellular response to ethylene stimulus^biological_process;GO:0071281^cellular response to iron ion^biological_process;GO:0071732^cellular response to nitric oxide^biological_process;GO:0034756^regulation of iron io…	NA	PF00010.25^Helix-loop-helix DNA-binding domain	NA	NA	NA
g10356_i0	NA	NA	NA	NA	NA	PF17590.1^Family of unknown function (DUF5488)	NA	NA	NA
g2561_i0	XP_026447697.1^CRS2-associated factor 1, chloroplastic-like^42.18%	Q9LDA9.1^RecName: Full=CRS2-associated factor 2, chloroplastic; AltName: Full=Chloroplastic group IIA intron splicing facilitator CRS2-associated factor 2; Flags: Precursor^64.77%	NA	GO:0003723^RNA binding^molecular_function;GO:0000373^Group II intron splicing^biological_process;GO:0006397^mRNA processing^biological_process;GO:0009570^chloroplast stroma^cellular_component	NA	PF01985.20^CRS1 / YhbY (CRM) domain	NA	NA	NA
g11355_i0	XP_024518063.1^pentatricopeptide repeat-containing protein At3g12770-like^35.28%	Q9STS9.1^RecName: Full=Putative pentatricopeptide repeat-containing protein At3g47840^30.47%	NA	GO:0009451^RNA modification^biological_process	KOG4197^Pentatricopeptide repeat-containing protein^S	PF13041.5^PPR repeat family	NA	NA	NA
g16898_i0	ADE77829.1^unknown^67.69%	Q503W7.2^RecName: Full=ATPase family AAA domain-containing protein 1-B^46.52%	NA	GO:0005524^ATP binding^molecular_function;GO:0016887^ATPase activity^molecular_function;GO:0030054^cell junction^cellular_component;GO:0005777^peroxisome^cellular_component;GO:0045211^postsynaptic membrane^cellular_component	COG0464|KOG0737^ATPase family AAA domain-containing protein^O	PF00004.28^ATPase family associated with various cellular activities (AAA)	NA	NA	NA
g56036_i0	EFJ34138.1^hypothetical protein SELMODRAFT_406585^58.67%	NA	NA	NA	NA	PF14308.5^X-domain of DnaJ-containing	GH86	NA	NA
g8745_i0	ATB19843.1^metallopeptidase M24 family protein^65.71%	Q8RY11.1^RecName: Full=Aminopeptidase P2; Short=AtAPP2; Flags: Precursor^61.81%	K01262|pepP|http://www.genome.jp/dbget-bin/www_bget?ko:K01262	GO:0046872^metal ion binding^molecular_function;GO:0070006^metalloaminopeptidase activity^molecular_function;GO:0009507^chloroplast^cellular_component;GO:0009570^chloroplast stroma^cellular_component	COG0006|KOG2413^xaa-Pro aminopeptidase^E	PF16189.4^Creatinase/Prolidase N-terminal domain	NA	NA	NA
g543_i0	PTQ36240.1^hypothetical protein MARPO_0065s0050^41.76%	B3LF48.1^RecName: Full=EH domain-containing protein 2; Short=AtEHD2^41.98%	NA	GO:0005509^calcium ion binding^molecular_function;GO:0005525^GTP binding^molecular_function;GO:0016787^hydrolase activity^molecular_function;GO:0006897^endocytosis^biological_process;GO:0051260^protein homooligomerization^biological_process;GO:0032956^regulation of actin cytoskeleton organization^biological_process;GO:0005737^cytoplasm^cellular_component;GO:0010008^endosome membrane^cellular_comp…	KOG0998^EH^TU	PF12763.6^Cytoskeletal-regulatory complex EF hand	NA	NA	NA
g3211_i0	PNR54020.1^hypothetical protein PHYPA_007696^40.32%	O04659.2^RecName: Full=Pentatricopeptide repeat-containing protein At5g27110^37.14%	NA	GO:0009451^RNA modification^biological_process	KOG4197^Pentatricopeptide repeat-containing protein^S	PF01535.19^PPR repeat	NA	NA	NA
g12065_i0	OMO95780.1^Monooxygenase, FAD-binding protein^44.44%	O81816.1^RecName: Full=Monooxygenase 2; Short=AtMO2^43.18%	NA	GO:0071949^FAD binding^molecular_function;GO:0004497^monooxygenase activity^molecular_function;GO:0002239^response to oomycetes^biological_process	COG0654|KOG2614^FAD binding domain^C	PF01494.18^FAD binding domain	AA3_1	NA	NA
g10195_i0	PTQ42431.1^hypothetical protein MARPO_0030s0147^73.7%	Q9C9B9.1^RecName: Full=Inorganic pyrophosphatase TTM1; AltName: Full=Triphosphate tunnel metalloenzyme 1; Short=AtTTM1; Flags: Precursor^71.92%	NA	GO:0005524^ATP binding^molecular_function;GO:0004427^inorganic diphosphatase activity^molecular_function;GO:0016301^kinase activity^molecular_function;GO:0016462^pyrophosphatase activity^molecular_function;GO:0006952^defense response^biological_process;GO:1900055^regulation of leaf senescence^biological_process;GO:0009737^response to abscisic acid^biological_process;GO:0005829^cytosol^cellular_co…	COG0572^uridine-cytidine kinase C-like^TZ	PF00485.17^Phosphoribulokinase / Uridine kinase family	NA	NA	NA
g35035_i0	ABK22726.1^unknown^73.15%	Q8LBA6.2^RecName: Full=CDP-diacylglycerol--inositol 3-phosphatidyltransferase 1; AltName: Full=Phosphatidylinositol synthase 1; Short=AtPIS1; Short=PI synthase 1; Short=PtdIns synthase 1^59.62%	K00999|CDIPT|http://www.genome.jp/dbget-bin/www_bget?ko:K00999	GO:0003881^CDP-diacylglycerol-inositol 3-phosphatidyltransferase activity^molecular_function;GO:0046872^metal ion binding^molecular_function;GO:0006661^phosphatidylinositol biosynthetic process^biological_process;GO:0008654^phospholipid biosynthetic process^biological_process;GO:0005783^endoplasmic reticulum^cellular_component;GO:0005794^Golgi apparatus^cellular_component;GO:0016021^integral comp…	COG0558|KOG3240^cdp-diacylglycerol--inositol 3-phosphatidyltransferase^I	PF01066.20^CDP-alcohol phosphatidyltransferase	NA	SignalP-TM	i12-34o84-106i145-164o184-206i
g47922_i0	XP_005651018.1^TPR-like protein^40.45%	Q12118.1^RecName: Full=Small glutamine-rich tetratricopeptide repeat-containing protein 2; AltName: Full=SGT/UBP; AltName: Full=Viral protein U-binding protein^34.84%	NA	GO:0032947^molecular adaptor activity^molecular_function;GO:1903646^positive regulation of chaperone-mediated protein folding^biological_process;GO:0006620^posttranslational protein targeting to endoplasmic reticulum membrane^biological_process;GO:0009408^response to heat^biological_process;GO:0030433^ubiquitin-dependent ERAD pathway^biological_process;GO:0005737^cytoplasm^cellular_component;GO:0…	KOG0548^tetratricopeptide repeat domain^S	PF00515.27^Tetratricopeptide repeat	GT41	NA	NA
g3798_i0	OMO98203.1^Flavodoxin^68.26%	Q05001.1^RecName: Full=NADPH--cytochrome P450 reductase; Short=CPR; Short=P450R^65.11%	K00327|POR|http://www.genome.jp/dbget-bin/www_bget?ko:K00327	GO:0050660^flavin adenine dinucleotide binding^molecular_function;GO:0010181^FMN binding^molecular_function;GO:0050661^NADP binding^molecular_function;GO:0003958^NADPH-hemoprotein reductase activity^molecular_function;GO:0005789^endoplasmic reticulum membrane^cellular_component;GO:0016021^integral component of membrane^cellular_component	COG0369|KOG1158^This enzyme is required for electron transfer from NADP to cytochrome P450 (By similarity)^C	PF00667.19^FAD binding domain	NA	SignalP-TM	i13-32o
g22525_i0	XP_007222683.1^putative GDP-L-fucose synthase 2^84.5%	O49213.3^RecName: Full=GDP-L-fucose synthase 1; AltName: Full=GDP-4-keto-6-deoxy-D-mannose-3,5-epimerase-4-reductase 1; Short=AtFX; Short=AtGER1^79.69%	K02377|TSTA3, fcl|http://www.genome.jp/dbget-bin/www_bget?ko:K02377	GO:0050662^coenzyme binding^molecular_function;GO:0050577^GDP-L-fucose synthase activity^molecular_function;GO:0016853^isomerase activity^molecular_function;GO:0042351^'de novo' GDP-L-fucose biosynthetic process^biological_process;GO:0006005^L-fucose biosynthetic process^biological_process	COG0451|KOG1431^Gdp-l-fucose synthase^G	PF01370.20^NAD dependent epimerase/dehydratase family	NA	NA	NA
g20412_i0	XP_008377172.1^PREDICTED: V-type proton ATPase 16 kDa proteolipid subunit-like^94.31%	P68161.1^RecName: Full=V-type proton ATPase 16 kDa proteolipid subunit; Short=V-ATPase 16 kDa proteolipid subunit; AltName: Full=Vacuolar proton pump 16 kDa proteolipid subunit >P68162.1 RecName: Full=V-type proton ATPase 16 kDa proteolipid subunit; Short=V-ATPase 16 kDa proteolipid subunit; AltName: Full=Vacuolar proton pump 16 kDa proteolipid subunit^94.21%	K02155|ATPeV0C, ATP6L|http://www.genome.jp/dbget-bin/www_bget?ko:K02155	GO:0015078^proton transmembrane transporter activity^molecular_function;GO:0015991^ATP hydrolysis coupled proton transport^biological_process;GO:0016021^integral component of membrane^cellular_component;GO:0033179^proton-transporting V-type ATPase, V0 domain^cellular_component;GO:0005774^vacuolar membrane^cellular_component	COG0636|KOG0232^ATP synthase subunit C^C	PF00137.20^ATP synthase subunit C	NA	SignalP-TM	o15-36i57-79o94-116i
g776_i0	XP_020672409.1^7-deoxyloganetin glucosyltransferase-like^40.11%	F8WKW1.1^RecName: Full=7-deoxyloganetin glucosyltransferase; AltName: Full=Genipin glucosyltransferase; AltName: Full=UDP-glucose glucosyltransferase 2; Short=GjUGT2; AltName: Full=UDP-glycosyltransferase 85A24^37.79%	NA	GO:0035251^UDP-glucosyltransferase activity^molecular_function	COG1819|KOG1192^UDP-glucoronosyl and UDP-glucosyl transferase^CG	PF14820.5^Small proline-rich 2	NA	NA	NA
g22645_i0	XP_024402609.1^rubisco accumulation factor 1.1, chloroplastic-like^44.85%	Q9LKR8.1^RecName: Full=Rubisco accumulation factor 1.1, chloroplastic; Flags: Precursor^37.71%	NA	GO:0009507^chloroplast^cellular_component;GO:0009570^chloroplast stroma^cellular_component	NA	NA	NA	NA	NA
g16256_i0	PTQ42552.1^hypothetical protein MARPO_0029s0081^45.36%	Q9DCB4.2^RecName: Full=cAMP-regulated phosphoprotein 21; Short=ARPP-21; AltName: Full=Regulator of calmodulin signaling; AltName: Full=Thymocyte cAMP-regulated phosphoprotein^36.29%	NA	GO:0005516^calmodulin binding^molecular_function;GO:0003676^nucleic acid binding^molecular_function;GO:0034605^cellular response to heat^biological_process;GO:0005737^cytoplasm^cellular_component	NA	PF12752.6^SUZ domain	NA	NA	NA
g17797_i0	XP_002985495.1^uncharacterized protein LOC9653065^53.45%	NA	NA	NA	NA	PF03318.12^Clostridium epsilon toxin ETX/Bacillus mosquitocidal toxin MTX2	NA	NA	NA
g45664_i0	AVN99041.1^pyridoxal 5'-phosphate synthase subunit PDX1-like protein^93.82%	Q9AT63.1^RecName: Full=Probable pyridoxal 5'-phosphate synthase subunit PDX1; Short=PLP synthase subunit PDX1; AltName: Full=Sor-like protein^91.57%	K06215|pdxS, pdx1|http://www.genome.jp/dbget-bin/www_bget?ko:K06215	GO:0036381^pyridoxal 5'-phosphate synthase (glutamine hydrolysing) activity^molecular_function;GO:0042823^pyridoxal phosphate biosynthetic process^biological_process	COG0214|KOG1606^biosynthesis protein^H	PF01680.16^SOR/SNZ family	NA	NA	NA
g80389_i0	OAE18114.1^hypothetical protein AXG93_4101s1010^65.79%	NA	NA	NA	NA	PF12144.7^Eukaryotic Mediator 12 catenin-binding domain	NA	NA	NA
g31103_i0	GAQ85262.1^hypothetical protein KFL_002260180^66.67%	Q8RWM7.1^RecName: Full=Protein COFACTOR ASSEMBLY OF COMPLEX C SUBUNIT B CCB3, chloroplastic; AltName: Full=YGGT family protein YLMG3; AltName: Full=YlmG homolog protein 3; Short=AtYLMG3; Flags: Precursor^43.02%	K02221|yggT|http://www.genome.jp/dbget-bin/www_bget?ko:K02221	GO:0010190^cytochrome b6f complex assembly^biological_process;GO:0009507^chloroplast^cellular_component;GO:0009535^chloroplast thylakoid membrane^cellular_component;GO:0016021^integral component of membrane^cellular_component	COG0762^YGGT family^S	PF02325.16^YGGT family	NA	NA	o120-142i
g105156_i0	XP_004547626.1^60S acidic ribosomal protein P2^100.0%	P02401.2^RecName: Full=60S acidic ribosomal protein P2^82.09%	K02943|RP-LP2, RPLP2|http://www.genome.jp/dbget-bin/www_bget?ko:K02943	GO:0005506^iron ion binding^molecular_function;GO:0043021^ribonucleoprotein complex binding^molecular_function;GO:0003735^structural constituent of ribosome^molecular_function;GO:0071320^cellular response to cAMP^biological_process;GO:1904401^cellular response to Thyroid stimulating hormone^biological_process;GO:0045727^positive regulation of translation^biological_process;GO:0006414^translationa…	COG2058|KOG3449^ribosomal protein, large P2^J	PF00428.18^60s Acidic ribosomal protein	NA	NA	NA
g33609_i0	ABK27118.1^unknown^40.34%	O23429.2^RecName: Full=Vesicle-associated membrane protein 724; Short=AtVAMP724; AltName: Full=SYBL1-like protein^38.36%	K08511|ATVAMP72|http://www.genome.jp/dbget-bin/www_bget?ko:K08511	GO:0015031^protein transport^biological_process;GO:0016192^vesicle-mediated transport^biological_process;GO:0031901^early endosome membrane^cellular_component;GO:0016021^integral component of membrane^cellular_component;GO:0005886^plasma membrane^cellular_component	COG5143|KOG0859^Synaptobrevin^U	PF00957.20^Synaptobrevin	NA	NA	i212-229o
g18233_i0	NA	NA	NA	NA	NA	PF14558.5^ML-like domain	NA	NA	NA
g40156_i0	PTQ30822.1^hypothetical protein MARPO_0119s0025^55.26%	Q9SQT4.1^RecName: Full=NADH dehydrogenase^54.21%	K03952|NDUFA8|http://www.genome.jp/dbget-bin/www_bget?ko:K03952	GO:0006120^mitochondrial electron transport, NADH to ubiquinone^biological_process;GO:0005758^mitochondrial intermembrane space^cellular_component;GO:0005747^mitochondrial respiratory chain complex I^cellular_component;GO:0009536^plastid^cellular_component	KOG3458^NADH dehydrogenase ubiquinone 1 alpha subcomplex subunit^C	PF06747.12^CHCH domain	NA	NA	NA
g8605_i0	NA	NA	NA	NA	NA	PF04028.12^Domain of unknown function (DUF374)	NA	NA	NA
g27653_i0	GAU21084.1^hypothetical protein TSUD_10010^33.19%	Q08298.1^RecName: Full=BURP domain protein RD22; AltName: Full=Dehydration-responsive protein RD22; Flags: Precursor^28.99%	NA	GO:0009651^response to salt stress^biological_process;GO:0005768^endosome^cellular_component;GO:0005794^Golgi apparatus^cellular_component;GO:0005802^trans-Golgi network^cellular_component	NA	PF03181.14^BURP domain	NA	NA	NA
g4631_i0	PWA94508.1^branched-chain alpha-keto acid decarboxylase E1 beta subunit^87.08%	Q9LDY2.1^RecName: Full=2-oxoisovalerate dehydrogenase subunit beta 2, mitochondrial; AltName: Full=Branched-chain alpha-keto acid dehydrogenase E1 component beta chain; Short=BCKDE1B; Short=BCKDH E1-beta; AltName: Full=Protein DARK INDUCIBLE 4; Flags: Precursor^87.08%	K00167|BCKDHB, bkdA2|http://www.genome.jp/dbget-bin/www_bget?ko:K00167	GO:0003863^3-methyl-2-oxobutanoate dehydrogenase (2-methylpropanoyl-transferring) activity^molecular_function;GO:0003826^alpha-ketoacid dehydrogenase activity^molecular_function;GO:0009083^branched-chain amino acid catabolic process^biological_process;GO:0043617^cellular response to sucrose starvation^biological_process;GO:0009646^response to absence of light^biological_process;GO:0007584^respons…	COG0022|KOG0525^The branched-chain alpha-keto dehydrogenase complex catalyzes the overall conversion of alpha-keto acids to acyl-CoA and CO(2). It contains multiple copies of three enzymatic components branched-chain alpha-keto acid decarboxylase (E1), lipoamide acyltransferase (E2) and lipoamide dehydrogenase (E3) (By similarity)^C	PF02779.23^Transketolase, pyrimidine binding domain	NA	NA	NA
g25695_i0	XP_024389293.1^uncharacterized protein LOC112288856^48.22%	NA	K00799|GST, gst|http://www.genome.jp/dbget-bin/www_bget?ko:K00799	NA	NA	PF13417.5^Glutathione S-transferase, N-terminal domain	NA	NA	NA
g10848_i0	XP_020692291.1^delta-1-pyrroline-5-carboxylate dehydrogenase 12A1, mitochondrial isoform X2^80.78%	Q40255.1^RecName: Full=Probable aldehyde dehydrogenase; AltName: Full=Flax-inducible sequence 1^76.36%	K00294|E1.2.1.88|http://www.genome.jp/dbget-bin/www_bget?ko:K00294	GO:0004029^aldehyde dehydrogenase (NAD) activity^molecular_function;GO:0043878^glyceraldehyde-3-phosphate dehydrogenase (NAD+) (non-phosphorylating) activity^molecular_function	COG4230^Dehydrogenase^C	PF00171.21^Aldehyde dehydrogenase family	NA	NA	NA
g9087_i0	XP_021648409.1^calcium-transporting ATPase 8, plasma membrane-type-like isoform X1^59.36%	Q9LF79.1^RecName: Full=Calcium-transporting ATPase 8, plasma membrane-type; AltName: Full=Ca(2+)-ATPase isoform 8^57.21%	K01537|E3.6.3.8|http://www.genome.jp/dbget-bin/www_bget?ko:K01537	GO:0005524^ATP binding^molecular_function;GO:0005388^ATPase-coupled calcium transmembrane transporter activity^molecular_function;GO:0005516^calmodulin binding^molecular_function;GO:0046872^metal ion binding^molecular_function;GO:0043621^protein self-association^molecular_function;GO:0009624^response to nematode^biological_process;GO:0005887^integral component of plasma membrane^cellular_componen…	KOG0204^Ca2+-ATPase N terminal autoinhibitory domain^P	PF00122.19^E1-E2 ATPase	NA	NA	o208-230i367-389o417-439i
g64565_i0	XP_005651741.1^auxin efflux carrier^47.79%	NA	NA	NA	COG0679|KOG2722^Membrane transport protein^S	PF03547.17^Membrane transport protein	NA	SignalP-TM	i34-56o95-117i
g28100_i0	XP_018848217.1^PREDICTED: regulator of nonsense transcripts 1 homolog^94.09%	Q9FJR0.2^RecName: Full=Regulator of nonsense transcripts 1 homolog; AltName: Full=ATP-dependent helicase UPF1^90.55%	K14326|UPF1, RENT1|http://www.genome.jp/dbget-bin/www_bget?ko:K14326	GO:0005524^ATP binding^molecular_function;GO:0004004^ATP-dependent RNA helicase activity^molecular_function;GO:0003677^DNA binding^molecular_function;GO:0003729^mRNA binding^molecular_function;GO:0003723^RNA binding^molecular_function;GO:0008270^zinc ion binding^molecular_function;GO:0042742^defense response to bacterium^biological_process;GO:0009867^jasmonic acid mediated signaling pathway^biolo…	COG1112|KOG1802^regulator of nonsense transcripts 1^A	PF13087.5^AAA domain	NA	NA	NA
g14600_i0	RYA40684.1^hypothetical protein DD606_25630, partial^80.26%	NA	NA	NA	COG2801|KOG0017^Retrotransposon protein^L	PF00665.25^Integrase core domain	NA	NA	NA
g32609_i0	RXI01457.1^hypothetical protein DVH24_014806^53.3%	Q9M041.1^RecName: Full=Transcription factor bHLH140; AltName: Full=Basic helix-loop-helix protein 140; Short=AtbHLH140; Short=bHLH 140; AltName: Full=Transcription factor EN 122; AltName: Full=bHLH transcription factor bHLH140^50.51%	K10863|APTX|http://www.genome.jp/dbget-bin/www_bget?ko:K10863	GO:0047627^adenylylsulfatase activity^molecular_function;GO:0005524^ATP binding^molecular_function;GO:0033699^DNA 5'-adenosine monophosphate hydrolase activity^molecular_function;GO:0003725^double-stranded RNA binding^molecular_function;GO:0046872^metal ion binding^molecular_function;GO:0030983^mismatched DNA binding^molecular_function;GO:0046983^protein dimerization activity^molecular_function;G…	KOG0562|KOG2134^Macro domain^L	PF11969.7^Scavenger mRNA decapping enzyme C-term binding	NA	NA	NA
g11535_i0	RLN41410.1^uncharacterized protein C2845_PM01G29320^77.4%	Q6AVG6.1^RecName: Full=4-hydroxy-3-methylbut-2-enyl diphosphate reductase, chloroplastic; Flags: Precursor^66.11%	K03527|ispH, lytB|http://www.genome.jp/dbget-bin/www_bget?ko:K03527	GO:0051539^4 iron, 4 sulfur cluster binding^molecular_function;GO:0051745^4-hydroxy-3-methylbut-2-en-1-yl diphosphate reductase activity^molecular_function;GO:0046872^metal ion binding^molecular_function;GO:0050992^dimethylallyl diphosphate biosynthetic process^biological_process;GO:0019288^isopentenyl diphosphate biosynthetic process, methylerythritol 4-phosphate pathway^biological_process;GO:00…	COG0761^LytB protein^H	PF02401.17^LytB protein	NA	NA	NA
g3110_i0	XP_024361837.1^putative E3 ubiquitin-protein ligase XBAT34 isoform X1^65.96%	Q4FE47.1^RecName: Full=Putative E3 ubiquitin-protein ligase XBAT35; AltName: Full=Ankyrin repeat domain and RING finger-containing protein XBAT35; AltName: Full=Protein XB3 homolog 5; AltName: Full=RING-type E3 ubiquitin transferase XBAT35^58.68%	NA	GO:0046872^metal ion binding^molecular_function;GO:0004842^ubiquitin-protein transferase activity^molecular_function;GO:0005737^cytoplasm^cellular_component;GO:0005634^nucleus^cellular_component	NA	PF12796.6^Ankyrin repeats (3 copies)	NA	NA	i190-212o
g77414_i0	XP_005643214.1^hypothetical protein COCSUDRAFT_45154^31.34%	NA	NA	NA	NA	NA	NA	NA	NA
g23375_i0	RZC22268.1^Histone H2AX, partial^90.08%	O65759.1^RecName: Full=Histone H2AX^88.55%	K11251|H2A|http://www.genome.jp/dbget-bin/www_bget?ko:K11251	GO:0003677^DNA binding^molecular_function;GO:0046982^protein heterodimerization activity^molecular_function;GO:0000786^nucleosome^cellular_component;GO:0005634^nucleus^cellular_component	COG5262|KOG1756^Variant histone H2A which replaces conventional H2A in a subset of nucleosomes. Nucleosomes wrap and compact DNA into chromatin, limiting DNA accessibility to the cellular machineries which require DNA as a template. Histones thereby play a central role in transcription regulation, DNA repair, DNA replication and chromosomal stability. DNA accessibility is regulated via a complex …	PF16211.4^C-terminus of histone H2A	NA	NA	NA
g20984_i0	OAE22472.1^hypothetical protein AXG93_4697s1080^55.21%	Q9LV09.1^RecName: Full=Protein BOBBER 1^64.02%	NA	GO:0051082^unfolded protein binding^molecular_function;GO:0032502^developmental process^biological_process;GO:0009880^embryonic pattern specification^biological_process;GO:0010286^heat acclimation^biological_process;GO:0010450^inflorescence meristem growth^biological_process;GO:0009965^leaf morphogenesis^biological_process;GO:0009555^pollen development^biological_process;GO:0006457^protein foldin…	KOG2265^Nuclear movement family protein^T	PF04969.15^CS domain	NA	NA	NA
g44799_i0	ABK23047.1^unknown^95.0%	Q9LSQ5.1^RecName: Full=NAD(P)H dehydrogenase (quinone) FQR1; AltName: Full=Flavodoxin-like quinone reductase 1^87.5%	K03809|wrbA|http://www.genome.jp/dbget-bin/www_bget?ko:K03809	GO:0010181^FMN binding^molecular_function;GO:0003955^NAD(P)H dehydrogenase (quinone) activity^molecular_function;GO:0071365^cellular response to auxin stimulus^biological_process;GO:0055114^oxidation-reduction process^biological_process;GO:0005886^plasma membrane^cellular_component	COG0655|KOG3135^flavoprotein^S	PF00258.24^Flavodoxin	AA6	NA	NA
g82828_i0	XP_005648759.1^IBR-domain-containing protein^41.58%	Q84RR2.1^RecName: Full=Probable E3 ubiquitin-protein ligase ARI2; AltName: Full=ARIADNE-like protein ARI2; AltName: Full=Protein ariadne homolog 2; AltName: Full=RING-type E3 ubiquitin transferase ARI2^29.75%	K11968|ARIH1|http://www.genome.jp/dbget-bin/www_bget?ko:K11968	GO:0046872^metal ion binding^molecular_function;GO:0031624^ubiquitin conjugating enzyme binding^molecular_function;GO:0061630^ubiquitin protein ligase activity^molecular_function;GO:0032436^positive regulation of proteasomal ubiquitin-dependent protein catabolic process^biological_process;GO:0000209^protein polyubiquitination^biological_process;GO:0006511^ubiquitin-dependent protein catabolic pro…	KOG1815^E3 ubiquitin-protein ligase^O	NA	NA	NA	NA
g84877_i0	RYA67892.1^hypothetical protein DD598_26520, partial^81.65%	NA	NA	NA	COG2801|KOG0017^Retrotransposon protein^C	PF00385.23^Chromo (CHRromatin Organisation MOdifier) domain	NA	NA	NA
g5805_i0	XP_006847041.1^cell division cycle protein 123 homolog isoform X2^44.92%	A7RFT2.1^RecName: Full=Cell division cycle protein 123 homolog^41.13%	NA	GO:0007049^cell cycle^biological_process;GO:0051301^cell division^biological_process;GO:0005737^cytoplasm^cellular_component	KOG2983^cell division cycle protein^S	PF07065.13^D123	NA	NA	NA
g10201_i0	PTQ41134.1^hypothetical protein MARPO_0036s0112^56.54%	Q9FWQ2.1^RecName: Full=Probable trehalose-phosphate phosphatase 2; Short=OsTPP2; AltName: Full=Trehalose 6-phosphate phosphatase^52.07%	K01087|otsB|http://www.genome.jp/dbget-bin/www_bget?ko:K01087	GO:0004805^trehalose-phosphatase activity^molecular_function;GO:0005992^trehalose biosynthetic process^biological_process	COG1877^Removes the phosphate from trehalose 6-phosphate to produce free trehalose. Trehalose accumulation in plant may improve abiotic stress tolerance^G	PF02358.15^Trehalose-phosphatase	NA	NA	NA
g1421_i0	XP_026449129.1^pentatricopeptide repeat-containing protein At3g24000, mitochondrial-like^29.87%	Q9FWA6.2^RecName: Full=Pentatricopeptide repeat-containing protein At3g02330, mitochondrial; AltName: Full=Mitochondrial editing factor 13; Flags: Precursor^29.07%	NA	GO:0016554^cytidine to uridine editing^biological_process;GO:0080156^mitochondrial mRNA modification^biological_process;GO:0006397^mRNA processing^biological_process;GO:0009451^RNA modification^biological_process;GO:0005739^mitochondrion^cellular_component	KOG4197^Pentatricopeptide repeat-containing protein^S	PF13041.5^PPR repeat family	NA	NA	NA
g33923_i0	OAE23078.1^hypothetical protein AXG93_1544s1140^58.51%	NA	NA	NA	NA	PF01963.16^TraB family	NA	NA	NA
g22989_i0	ADE76039.1^unknown^55.93%	Q8LJW3.1^RecName: Full=ACT domain-containing protein ACR4; AltName: Full=Protein ACT DOMAIN REPEATS 4^51.22%	NA	GO:0009506^plasmodesma^cellular_component	NA	PF01842.24^ACT domain	NA	NA	NA
g17092_i0	ABK25179.1^unknown^35.92%	Q99PM3.2^RecName: Full=Transcription initiation factor IIA subunit 1; AltName: Full=General transcription factor IIA subunit 1; Contains: RecName: Full=Transcription initiation factor IIA alpha chain; AltName: Full=TFIIA p35 subunit; Contains: RecName: Full=Transcription initiation factor IIA beta chain; AltName: Full=TFIIA p19 subunit^56.6%	K03122|TFIIA1, GTF2A1, TOA1|http://www.genome.jp/dbget-bin/www_bget?ko:K03122	GO:0003677^DNA binding^molecular_function;GO:0046982^protein heterodimerization activity^molecular_function;GO:0016251^RNA polymerase II general transcription initiation factor activity^molecular_function;GO:0001103^RNA polymerase II repressing transcription factor binding^molecular_function;GO:0017025^TBP-class protein binding^molecular_function;GO:0008134^transcription factor binding^molecular_…	NA	PF03153.12^Transcription factor IIA, alpha/beta subunit	NA	NA	NA
g8037_i0	RWR80125.1^protein CLMP1-like protein^47.86%	O48802.1^RecName: Full=Protein CLMP1; AltName: Full=CLUMPED CHLOROPLASTS 1; AltName: Full=Protein MADB2; AltName: Full=Protein PHOX2; AltName: Full=Putative myosin adapter B2^42.69%	NA	GO:0005829^cytosol^cellular_component	NA	PF00564.23^PB1 domain	GT41	NA	NA
g38103_i0	WP_129259295.1^hypothetical protein^55.05%	NA	NA	NA	NA	PF12056.7^Protein of unknown function (DUF3537)	NA	NA	NA
g1386_i0	XP_024374912.1^cleavage and polyadenylation specificity factor subunit 3-II-like isoform X1^78.98%	Q8GUU3.2^RecName: Full=Cleavage and polyadenylation specificity factor subunit 3-II; AltName: Full=Cleavage and polyadenylation specificity factor 73 kDa subunit II; Short=AtCPSF73-II; Short=CPSF 73 kDa subunit II; AltName: Full=Protein EMBRYO SAC DEVELOPMENT ARREST 26^69.87%	K13148|CPSF3L, INTS11|http://www.genome.jp/dbget-bin/www_bget?ko:K13148	GO:0004518^nuclease activity^molecular_function;GO:0006397^mRNA processing^biological_process;GO:0010197^polar nucleus fusion^biological_process;GO:0016180^snRNA processing^biological_process;GO:0005634^nucleus^cellular_component	COG1236|KOG1136^cleavage and polyadenylation specificity factor^A	PF16661.4^Metallo-beta-lactamase superfamily domain	NA	NA	NA
g19609_i0	XP_002960863.2^cytochrome b561 and DOMON domain-containing protein At5g35735^47.14%	Q9FKH6.1^RecName: Full=Cytochrome b561 and DOMON domain-containing protein At5g35735; AltName: Full=Protein b561A.tha16; Flags: Precursor^38.97%	NA	GO:0046872^metal ion binding^molecular_function;GO:0055114^oxidation-reduction process^biological_process;GO:0016021^integral component of membrane^cellular_component;GO:0005886^plasma membrane^cellular_component	KOG4293^Protein of unknown function (DUF568)^T	PF04526.12^Protein of unknown function (DUF568)	NA	NA	o235-257i266-288o303-322i334-356o371-390i
g17827_i0	OAE19178.1^hypothetical protein AXG93_4182s1260^37.74%	NA	K07277|SAM50, TOB55, bamA|http://www.genome.jp/dbget-bin/www_bget?ko:K07277	NA	COG4775|KOG2602^Sorting and assembly machinery component 50 homolog^M	PF01103.22^Surface antigen	NA	NA	NA
g18542_i0	XP_027116782.1^uncharacterized protein LOC113734436^35.55%	NA	NA	NA	NA	PF13273.5^Protein of unknown function (DUF4064)	NA	SignalP-TM	o379-401i
g4398_i0	RXH89611.1^hypothetical protein DVH24_031968^33.88%	NA	NA	NA	NA	PF05904.10^Plant protein of unknown function (DUF863)	NA	NA	NA
g23464_i0	XP_024399972.1^uncharacterized protein LOC112294071^34.29%	NA	NA	NA	NA	NA	NA	NA	NA
g20988_i0	XP_012857807.1^PREDICTED: (S)-coclaurine N-methyltransferase^69.72%	Q5C9L6.1^RecName: Full=(S)-coclaurine N-methyltransferase; Short=TfCNMT^50.44%	NA	GO:0030794^(S)-coclaurine-N-methyltransferase activity^molecular_function;GO:0005737^cytoplasm^cellular_component	COG2230^rRNA small subunit methyltransferase G^M	PF02353.19^Mycolic acid cyclopropane synthetase	NA	NA	NA
g625_i0	AEB39774.1^pentatricopeptide repeat protein 65^39.82%	O04659.2^RecName: Full=Pentatricopeptide repeat-containing protein At5g27110^34.29%	NA	GO:0009451^RNA modification^biological_process	KOG4197^Pentatricopeptide repeat-containing protein^S	PF13041.5^PPR repeat family	NA	NA	NA
g16290_i0	PKA63817.1^KH domain-containing protein^44.27%	Q9LU44.1^RecName: Full=Splicing factor-like protein 1; Short=AtSF1; Short=SF1 homolog protein^40.94%	K13095|SF1|http://www.genome.jp/dbget-bin/www_bget?ko:K13095	GO:0003723^RNA binding^molecular_function;GO:0008270^zinc ion binding^molecular_function;GO:0009738^abscisic acid-activated signaling pathway^biological_process;GO:0006397^mRNA processing^biological_process;GO:0009737^response to abscisic acid^biological_process;GO:0008380^RNA splicing^biological_process;GO:0005634^nucleus^cellular_component;GO:0005681^spliceosomal complex^cellular_component	COG5176|KOG0119^KH domain^A	PF16275.4^Splicing factor 1 helix-hairpin domain	NA	NA	NA
g21229_i0	XP_024367873.1^transcriptional coactivator YAP1-like^24.87%	NA	NA	NA	NA	PF00397.25^WW domain	NA	NA	NA
g24643_i0	RWR80623.1^deSI-like protein^51.89%	Q93VG8.1^RecName: Full=DeSI-like protein At4g17486^43.91%	NA	GO:0008233^peptidase activity^molecular_function	KOG0324^Pfam:DUF862^S	PF05903.13^PPPDE putative peptidase domain	NA	NA	NA
g11802_i0	XP_024369458.1^BTB/POZ domain-containing protein At1g63850-like isoform X1^51.04%	Q9CAJ9.1^RecName: Full=BTB/POZ domain-containing protein At1g63850^51.23%	NA	GO:0016567^protein ubiquitination^biological_process	NA	PF00651.30^BTB/POZ domain	NA	NA	NA
g26622_i0	ABK24902.1^unknown^77.74%	Q9LMU0.1^RecName: Full=Putative GDP-L-fucose synthase 2; AltName: Full=GDP-4-keto-6-deoxy-D-mannose-3,5-epimerase-4-reductase 2; Short=AtGER2^74.76%	K02377|TSTA3, fcl|http://www.genome.jp/dbget-bin/www_bget?ko:K02377	GO:0050662^coenzyme binding^molecular_function;GO:0050577^GDP-L-fucose synthase activity^molecular_function;GO:0016853^isomerase activity^molecular_function;GO:0042351^'de novo' GDP-L-fucose biosynthetic process^biological_process	COG0451|KOG1431^Gdp-l-fucose synthase^G	PF01370.20^NAD dependent epimerase/dehydratase family	NA	NA	NA
g25129_i0	PTQ48929.1^hypothetical protein MARPO_0004s0186^51.08%	Q84K90.1^RecName: Full=RGS1-HXK1-interacting protein 1^45.41%	NA	GO:0071333^cellular response to glucose stimulus^biological_process;GO:0007275^multicellular organism development^biological_process;GO:1902659^regulation of glucose mediated signaling pathway^biological_process;GO:0005739^mitochondrion^cellular_component	NA	PF05667.10^Protein of unknown function (DUF812)	NA	NA	NA
g32711_i0	NA	NA	NA	NA	NA	PF02178.18^AT hook motif	NA	NA	NA
g3794_i0	XP_024517381.1^G-type lectin S-receptor-like serine/threonine-protein kinase SD2-5 isoform X1^38.84%	Q8RWZ5.1^RecName: Full=G-type lectin S-receptor-like serine/threonine-protein kinase SD2-5; AltName: Full=S-domain-2 (SD2) receptor kinase 5; Short=SD2-5; Flags: Precursor^37.65%	NA	GO:0005524^ATP binding^molecular_function;GO:0005516^calmodulin binding^molecular_function;GO:0030246^carbohydrate binding^molecular_function;GO:0004672^protein kinase activity^molecular_function;GO:0004674^protein serine/threonine kinase activity^molecular_function;GO:0031625^ubiquitin protein ligase binding^molecular_function;GO:0046777^protein autophosphorylation^biological_process;GO:0006468^…	NA	PF00069.24^Protein kinase domain	NA	SignalP-TM	o10-29i502-524o
g30425_i0	XP_009408643.1^PREDICTED: metacaspase-5-like^77.59%	O64518.1^RecName: Full=Metacaspase-5; Short=AtMC5; AltName: Full=Metacaspase 2b; Short=AtMCP2b; AltName: Full=Metacaspase-6^75.65%	NA	GO:0004197^cysteine-type endopeptidase activity^molecular_function;GO:0043068^positive regulation of programmed cell death^biological_process;GO:0009507^chloroplast^cellular_component	KOG1546^Caspase domain^DO	PF00656.21^Caspase domain	NA	NA	NA
g47926_i0	NA	NA	NA	NA	NA	NA	NA	SignalP-TM	NA
g6491_i0	XP_024365205.1^tetratricopeptide repeat protein 39B-like^72.13%	Q8N584.2^RecName: Full=Tetratricopeptide repeat protein 39C; Short=TPR repeat protein 39C^29.75%	NA	NA	KOG3783^Pfam:IML2^S	PF10300.8^Protein of unknown function (DUF3808)	NA	SignalP-TM	NA
g17585_i0	RYA57069.1^hypothetical protein DD599_25690^72.35%	NA	NA	NA	COG2801|KOG0017^Inherit from strNOG: Retrotransposon protein^L	PF04938.11^Survival motor neuron (SMN) interacting protein 1 (SIP1)	NA	NA	NA
g7627_i0	XP_012068933.1^U-box domain-containing protein 35 isoform X4^44.7%	Q9FKG6.1^RecName: Full=U-box domain-containing protein 52; AltName: Full=Plant U-box protein 52; Includes: RecName: Full=E3 ubiquitin ligase; AltName: Full=RING-type E3 ubiquitin transferase; Includes: RecName: Full=Serine/threonine-protein kinase^49.68%	NA	GO:0005524^ATP binding^molecular_function;GO:0004674^protein serine/threonine kinase activity^molecular_function;GO:0004842^ubiquitin-protein transferase activity^molecular_function	COG0515^Serine Threonine protein kinase^T	PF07714.16^Protein tyrosine kinase	NA	SignalP-TM	NA
g17410_i0	XP_024545410.1^calnexin homolog^66.19%	Q39817.1^RecName: Full=Calnexin homolog; Flags: Precursor^65.88%	K08054|CANX|http://www.genome.jp/dbget-bin/www_bget?ko:K08054	GO:0005509^calcium ion binding^molecular_function;GO:0030246^carbohydrate binding^molecular_function;GO:0051082^unfolded protein binding^molecular_function;GO:0006457^protein folding^biological_process;GO:0005789^endoplasmic reticulum membrane^cellular_component;GO:0016021^integral component of membrane^cellular_component	KOG0675^calnexin homolog^O	PF00262.17^Calreticulin family	NA	SignalP-TM	o487-509i
g40415_i0	NA	NA	NA	NA	NA	PF01529.19^DHHC palmitoyltransferase	NA	SignalP-TM	o27-49i
g13287_i0	EFJ21108.1^hypothetical protein SELMODRAFT_228503^61.45%	Q0WP36.2^RecName: Full=Molybdate transporter 2; AltName: Full=Sulfate transporter like protein 5.1^54.23%	NA	GO:0015098^molybdate ion transmembrane transporter activity^molecular_function;GO:0090414^molybdate ion export from vacuole^biological_process;GO:0015689^molybdate ion transport^biological_process;GO:0016021^integral component of membrane^cellular_component;GO:0009705^plant-type vacuole membrane^cellular_component;GO:0005773^vacuole^cellular_component	NA	PF16983.4^Molybdate transporter of MFS superfamily	NA	SignalP-TM	i20-42o52-74i95-117o164-186i226-248o309-331i352-374o378-400i413-435o
g8160_i0	XP_010254272.2^PREDICTED: pentatricopeptide repeat-containing protein At3g22690-like^37.58%	Q9LT48.1^RecName: Full=Pentatricopeptide repeat-containing protein At3g20730^31.98%	NA	NA	KOG4197^Pentatricopeptide repeat-containing protein^S	PF13041.5^PPR repeat family	NA	NA	NA
g29660_i0	XP_002988780.1^DNA replication complex GINS protein PSF3^68.48%	Q54EH6.1^RecName: Full=Probable DNA replication complex GINS protein PSF3; AltName: Full=GINS complex subunit 3^28.9%	K10734|GINS3|http://www.genome.jp/dbget-bin/www_bget?ko:K10734	GO:0032508^DNA duplex unwinding^biological_process;GO:0006260^DNA replication^biological_process;GO:0000811^GINS complex^cellular_component	COG5138|KOG1106^DNA replication complex GINS protein^S	PF05916.10^GINS complex protein	NA	NA	NA
g27657_i0	ATB19747.1^putative poly(ADP-ribose) polymerase^53.65%	Q7EYV7.1^RecName: Full=Poly^43.32%	K10798|PARP|http://www.genome.jp/dbget-bin/www_bget?ko:K10798	GO:0003677^DNA binding^molecular_function;GO:0051287^NAD binding^molecular_function;GO:0003950^NAD+ ADP-ribosyltransferase activity^molecular_function;GO:1990404^protein ADP-ribosylase activity^molecular_function;GO:0008270^zinc ion binding^molecular_function;GO:0006302^double-strand break repair^biological_process;GO:0070212^protein poly-ADP-ribosylation^biological_process;GO:0005730^nucleolus^c…	KOG1037^Involved in the base excision repair (BER) pathway, by catalyzing the poly(ADP-ribosyl)ation of a limited number of acceptor proteins involved in chromatin architecture and in DNA metabolism. This modification follows DNA damages and appears as an obligatory step in a detection signaling pathway leading to the reparation of DNA strand breaks (By similarity)^L	PF00645.17^Poly(ADP-ribose) polymerase and DNA-Ligase Zn-finger region	NA	NA	NA
g4635_i0	XP_020100145.1^protein N-methyltransferase NNT1^68.33%	P0CU27.1^RecName: Full=Protein-lysine N-methyltransferase EFM3; AltName: Full=Elongation factor methyltransferase 3^26.05%	NA	GO:0008168^methyltransferase activity^molecular_function;GO:0005737^cytoplasm^cellular_component	NA	PF10294.8^Lysine methyltransferase	NA	SignalP-TM	NA
g16809_i0	NA	NA	NA	NA	NA	PF04434.16^SWIM zinc finger	NA	NA	NA
g18965_i0	NA	NA	NA	NA	NA	PF06043.10^Reovirus P9-like family	NA	NA	NA
g9775_i0	EFJ26275.1^hypothetical protein SELMODRAFT_98686, partial^55.59%	Q84JH9.1^RecName: Full=Protein trichome birefringence-like 25^44.41%	NA	GO:0016413^O-acetyltransferase activity^molecular_function;GO:0005794^Golgi apparatus^cellular_component;GO:0016021^integral component of membrane^cellular_component	NA	PF13839.5^GDSL/SGNH-like Acyl-Esterase family found in Pmr5 and Cas1p	NA	NA	NA
g14371_i0	PWA75711.1^BNR/Asp-box repeat family protein^66.02%	NA	NA	NA	COG4692^BNR/Asp-box repeat^G	PF13088.5^BNR repeat-like domain	GH33	NA	NA
g1558_i0	XP_024384323.1^probable sucrose-phosphate synthase 2 isoform X1^60.65%	Q8RY24.1^RecName: Full=Probable sucrose-phosphate synthase 3; AltName: Full=Sucrose phosphate synthase 3F; Short=AtSPS3F; AltName: Full=UDP-glucose-fructose-phosphate glucosyltransferase^57.85%	K00696|E2.4.1.14|http://www.genome.jp/dbget-bin/www_bget?ko:K00696	GO:0016157^sucrose synthase activity^molecular_function;GO:0046524^sucrose-phosphate synthase activity^molecular_function;GO:0005986^sucrose biosynthetic process^biological_process;GO:0005794^Golgi apparatus^cellular_component	COG0438|KOG0853^Plays a role in photosynthetic sucrose synthesis by catalyzing the rate-limiting step of sucrose biosynthesis from UDP-glucose and fructose- 6-phosphate. Involved in the regulation of carbon partitioning in the leaves of plants. May regulate the synthesis of sucrose and therefore play a major role as a limiting factor in the export of photoassimilates out of the leaf. Plays a role…	PF00534.19^Glycosyl transferases group 1	GT4	NA	NA
g11711_i0	XP_020094357.1^protein fluG^58.19%	P38094.1^RecName: Full=Protein fluG^31.38%	NA	GO:0016787^hydrolase activity^molecular_function;GO:0008134^transcription factor binding^molecular_function;GO:0001896^autolysis^biological_process;GO:0048315^conidium formation^biological_process;GO:0006598^polyamine catabolic process^biological_process;GO:0075307^positive regulation of conidium formation^biological_process;GO:0010914^positive regulation of sterigmatocystin biosynthetic process^…	COG0174|COG2159|KOG0683^Amidohydrolase^E	PF00120.23^Glutamine synthetase, catalytic domain	NA	NA	NA
g81475_i0	XP_002993286.1^5-methyltetrahydropteroyltriglutamate--homocysteine methyltransferase 2^84.07%	Q2QLY4.1^RecName: Full=5-methyltetrahydropteroyltriglutamate--homocysteine methyltransferase 2; AltName: Full=Cobalamin-independent methionine synthase 2^85.84%	K00549|metE|http://www.genome.jp/dbget-bin/www_bget?ko:K00549	GO:0003871^5-methyltetrahydropteroyltriglutamate-homocysteine S-methyltransferase activity^molecular_function;GO:0008270^zinc ion binding^molecular_function;GO:0009086^methionine biosynthetic process^biological_process;GO:0005829^cytosol^cellular_component	COG0620|KOG2263^5-methyltetrahydropteroyltriglutamate--homocysteine^E	PF08267.11^Cobalamin-independent synthase, N-terminal domain	NA	NA	NA
g51394_i0	NA	NA	NA	NA	NA	PF13966.5^zinc-binding in reverse transcriptase	NA	NA	NA
g11076_i0	OAE26108.1^hypothetical protein AXG93_4022s1210^35.86%	Q8RWI9.2^RecName: Full=ABC transporter G family member 15; Short=ABC transporter ABCG.15; Short=AtABCG15; AltName: Full=White-brown complex homolog protein 15; Short=AtWBC15; AltName: Full=White-brown complex homolog protein 22; Short=AtWBC22^29.11%	NA	GO:0005524^ATP binding^molecular_function;GO:0042626^ATPase-coupled transmembrane transporter activity^molecular_function;GO:0080167^response to karrikin^biological_process;GO:0055085^transmembrane transport^biological_process;GO:0016021^integral component of membrane^cellular_component;GO:0005886^plasma membrane^cellular_component	COG1131|KOG0061^(ABC) transporter^Q	PF01061.23^ABC-2 type transporter	NA	NA	o173-195i208-227o
g107228_i0	XP_005651505.1^hypothetical protein COCSUDRAFT_39905^68.75%	NA	NA	NA	NA	NA	NA	NA	NA
g3400_i0	GBG85669.1^hypothetical protein CBR_g40401^44.9%	NA	NA	NA	KOG1075^Retrotransposon protein^S	PF00078.26^Reverse transcriptase (RNA-dependent DNA polymerase)	NA	NA	NA
g9144_i0	OJJ36967.1^hypothetical protein ASPWEDRAFT_170467^54.88%	NA	NA	NA	NA	NA	NA	NA	o5-27i
g5234_i0	OAE35711.1^hypothetical protein AXG93_1154s1660^70.45%	O82413.1^RecName: Full=Histidine--tRNA ligase, chloroplastic/mitochondrial; AltName: Full=Histidyl-tRNA synthetase; Short=HisRS; AltName: Full=Histidyl-tRNA synthetase 1; Short=AtHRS1; Flags: Precursor^55.84%	K01892|HARS, hisS|http://www.genome.jp/dbget-bin/www_bget?ko:K01892	GO:0005524^ATP binding^molecular_function;GO:0004821^histidine-tRNA ligase activity^molecular_function;GO:0006427^histidyl-tRNA aminoacylation^biological_process;GO:0009507^chloroplast^cellular_component;GO:0005739^mitochondrion^cellular_component	COG0124|KOG1936^Histidyl-tRNA^J	PF13393.5^Histidyl-tRNA synthetase	NA	NA	NA
g11193_i0	XP_024376274.1^tryptophan aminotransferase-related protein 4-like^43.36%	Q93Z38.2^RecName: Full=Tryptophan aminotransferase-related protein 4^39.95%	NA	GO:0016846^carbon-sulfur lyase activity^molecular_function;GO:0008483^transaminase activity^molecular_function;GO:0016021^integral component of membrane^cellular_component	NA	PF04864.12^Allinase	NA	NA	NA
g6579_i0	NA	NA	NA	NA	NA	PF04618.11^HD-ZIP protein N terminus	NA	NA	o98-120i
g129_i0	OAE34345.1^hypothetical protein AXG93_1054s1300^83.58%	A2X2K3.2^RecName: Full=Serine/threonine protein phosphatase 2A 55 kDa regulatory subunit B beta isoform; Short=PP2A, subunit B, beta isoform^82.09%	K04354|PPP2R2|http://www.genome.jp/dbget-bin/www_bget?ko:K04354	GO:0019888^protein phosphatase regulator activity^molecular_function;GO:0000159^protein phosphatase type 2A complex^cellular_component	COG5170|KOG1354^Serine threonine protein phosphatase 2A 55 kDa regulatory subunit B^T	NA	NA	NA	NA
g12831_i0	OAE19084.1^hypothetical protein AXG93_4129s1150^54.67%	NA	NA	NA	NA	NA	NA	NA	NA
g17096_i0	XP_024360085.1^uncharacterized protein LOC112274656^66.85%	Q01H90.1^RecName: Full=Lysine-specific histone demethylase 1 homolog 3; AltName: Full=Flavin-containing amine oxidase domain-containing protein 3; AltName: Full=Protein FLOWERING LOCUS D-LIKE; AltName: Full=Protein LSD1-LIKE 3^54.17%	NA	GO:0003677^DNA binding^molecular_function;GO:0016491^oxidoreductase activity^molecular_function;GO:0006325^chromatin organization^biological_process	COG1233^Amine oxidase family protein^H	PF01593.23^Flavin containing amine oxidoreductase	AA3_1	NA	NA
g2688_i0	RZC01864.1^hypothetical protein D0Y65_017166^48.43%	NA	NA	NA	NA	NA	NA	NA	NA
g28566_i0	KFK27889.1^hypothetical protein AALP_AA8G442600^72.92%	NA	NA	NA	COG4886|KOG0619^Leucine rich repeat N-terminal domain^T	PF12799.6^Leucine Rich repeats (2 copies)	NA	NA	NA
g21034_i0	XP_021605862.1^2-oxoglutarate-Fe(II) type oxidoreductase-like isoform X1^64.16%	Q4W946.2^RecName: Full=2-oxoglutarate-Fe(II) type oxidoreductase; AltName: Full=Endocrocin synthesis protein D^35.55%	NA	GO:0051213^dioxygenase activity^molecular_function;GO:0046872^metal ion binding^molecular_function;GO:1900602^endocrocin biosynthetic process^biological_process	COG3491|KOG0143^)-oxidoreductase^Q	PF03171.19^2OG-Fe(II) oxygenase superfamily	NA	NA	NA
g46896_i0	NA	NA	NA	NA	NA	PF00098.22^Zinc knuckle	NA	NA	NA
g26495_i0	WP_129259295.1^hypothetical protein^90.76%	NA	NA	NA	NA	PF03732.16^Retrotransposon gag protein	NA	NA	NA
g57342_i0	RYA84784.1^hypothetical protein DD594_25710, partial^60.91%	NA	NA	NA	NA	PF08284.10^Retroviral aspartyl protease	NA	NA	NA
g43051_i0	XP_021774127.1^transketolase, chloroplastic-like, partial^84.5%	Q8RWV0.1^RecName: Full=Transketolase-1, chloroplastic; Short=TK; Flags: Precursor^83.03%	K00615|E2.2.1.1, tktA, tktB|http://www.genome.jp/dbget-bin/www_bget?ko:K00615	GO:0046872^metal ion binding^molecular_function;GO:0004802^transketolase activity^molecular_function;GO:0006098^pentose-phosphate shunt^biological_process;GO:0019253^reductive pentose-phosphate cycle^biological_process;GO:0046686^response to cadmium ion^biological_process;GO:0009651^response to salt stress^biological_process;GO:0009507^chloroplast^cellular_component;GO:0009941^chloroplast envelop…	COG0021|KOG0523^Transketolase, thiamine diphosphate binding domain^G	PF02779.23^Transketolase, pyrimidine binding domain	NA	NA	i103-125o
g11628_i0	APT68030.1^xyloglucan-specific galacturonosyltransferase 1^53.85%	Q9SH31.1^RecName: Full=Xyloglucan-specific galacturonosyltransferase 1; AltName: Full=Glycosyltransferase 16; AltName: Full=Protein ROOT HAIR SPECIFIC 8; AltName: Full=Protein exostosin^46.28%	NA	GO:0016757^transferase activity, transferring glycosyl groups^molecular_function;GO:0042546^cell wall biogenesis^biological_process;GO:0000271^polysaccharide biosynthetic process^biological_process;GO:0006486^protein glycosylation^biological_process;GO:0048767^root hair elongation^biological_process;GO:0000139^Golgi membrane^cellular_component;GO:0016021^integral component of membrane^cellular_co…	KOG1021^Galactosyltransferase-like protein^GMW	PF03016.14^Exostosin family	GT47	SignalP-TM	i17-39o
g1601_i0	XP_023871473.1^UDP-glycosyltransferase 76F1-like^38.61%	U3U992.1^RecName: Full=7-deoxyloganetic acid glucosyltransferase; AltName: Full=UDP-glucose glucosyltransferase 8; Short=CrUGT8; AltName: Full=UDP-glycosyltransferase 709C2^37.46%	NA	GO:0102970^7-deoxyloganetic acid glucosyltransferase activity^molecular_function;GO:0035251^UDP-glucosyltransferase activity^molecular_function;GO:1900994^(-)-secologanin biosynthetic process^biological_process	COG1819|KOG1192^UDP-glucoronosyl UDP-glucosyl transferase family protein^CG	PF00201.17^UDP-glucoronosyl and UDP-glucosyl transferase	GT1	NA	NA
g18504_i0	PSS17255.1^Heat stress transcription factor B-4 like^47.93%	Q9C635.1^RecName: Full=Heat stress transcription factor B-4; Short=AtHsfB4; AltName: Full=AtHsf-02^75.93%	K09419|HSFF|http://www.genome.jp/dbget-bin/www_bget?ko:K09419	GO:0003700^DNA-binding transcription factor activity^molecular_function;GO:0000978^RNA polymerase II proximal promoter sequence-specific DNA binding^molecular_function;GO:0043565^sequence-specific DNA binding^molecular_function;GO:0008356^asymmetric cell division^biological_process;GO:0034605^cellular response to heat^biological_process;GO:0061408^positive regulation of transcription from RNA pol…	COG5169|KOG0627^heat stress transcription factor^K	PF00447.16^HSF-type DNA-binding	NA	NA	NA
g48504_i0	XP_018503741.1^PREDICTED: ABSCISIC ACID-INSENSITIVE 5-like protein 5 isoform X2^33.47%	Q9M7Q4.1^RecName: Full=ABSCISIC ACID-INSENSITIVE 5-like protein 5; AltName: Full=ABA-responsive element-binding protein 1; AltName: Full=Abscisic acid responsive elements-binding factor 2; Short=ABRE-binding factor 2; AltName: Full=bZIP transcription factor 36; Short=AtbZIP36^33.73%	K14432|ABF|http://www.genome.jp/dbget-bin/www_bget?ko:K14432	GO:0003677^DNA binding^molecular_function;GO:0003700^DNA-binding transcription factor activity^molecular_function;GO:0009738^abscisic acid-activated signaling pathway^biological_process;GO:0005634^nucleus^cellular_component	NA	PF00170.20^bZIP transcription factor	NA	NA	NA
g6177_i0	EOY18076.1^Concanavalin A-like lectin protein kinase family protein^49.76%	Q9M345.1^RecName: Full=L-type lectin-domain containing receptor kinase IV.2; Short=Arabidopsis thaliana lectin-receptor kinase a4; Short=AthlecRK-a4; Short=LecRK-IV.2; AltName: Full=Protein SMALL, GLUED-TOGETHER, AND COLLAPSED POLLEN; Flags: Precursor^46.53%	NA	GO:0005524^ATP binding^molecular_function;GO:0030246^carbohydrate binding^molecular_function;GO:0004675^transmembrane receptor protein serine/threonine kinase activity^molecular_function;GO:0006952^defense response^biological_process;GO:0042742^defense response to bacterium^biological_process;GO:0002229^defense response to oomycetes^biological_process;GO:0009555^pollen development^biological_proc…	COG0515^Lectin-domain containing receptor kinase^T	PF00139.18^Legume lectin domain	NA	NA	o300-322i
g11785_i0	NA	NA	NA	NA	NA	PF15860.4^Domain of unknown function (DUF4728)	NA	NA	o104-121i
g25080_i0	NA	NA	NA	NA	NA	PF13041.5^PPR repeat family	NA	NA	NA
g11806_i0	NA	NA	NA	NA	NA	NA	NA	SignalP-TM	NA
g15634_i0	XP_017974096.1^PREDICTED: protein DETOXIFICATION 16^48.74%	Q9FHB6.1^RecName: Full=Protein DETOXIFICATION 16; Short=AtDTX16; AltName: Full=Multidrug and toxic compound extrusion protein 16; Short=MATE protein 16^46.27%	K03327|TC.MATE, SLC47A, norM, mdtK, dinF|http://www.genome.jp/dbget-bin/www_bget?ko:K03327	GO:0015297^antiporter activity^molecular_function;GO:0015238^xenobiotic transmembrane transporter activity^molecular_function;GO:0006855^drug transmembrane transport^biological_process;GO:0009624^response to nematode^biological_process;GO:0016021^integral component of membrane^cellular_component;GO:0005774^vacuolar membrane^cellular_component	COG0534|KOG1347^Mate efflux family protein^V	PF01554.17^MatE	NA	SignalP-TM	i20-42o57-79i99-121o136-155i162-184o194-216i343-365o
g45944_i0	PNR45076.1^hypothetical protein PHYPA_014847, partial^45.04%	NA	NA	NA	KOG1075^Retrotransposon protein^S	PF00078.26^Reverse transcriptase (RNA-dependent DNA polymerase)	NA	NA	NA
g21296_i0	XP_024365085.1^protein CCC1-like^49.49%	NA	NA	NA	COG1814|KOG4473^VIT family^S	PF01988.18^VIT family	NA	NA	i189-211o221-238i251-273o
g17350_i0	XP_022725237.1^glutamate receptor 3.2-like isoform X2^42.11%	Q7XJL2.3^RecName: Full=Glutamate receptor 3.1; Short=AtGLR2; AltName: Full=Ligand-gated ion channel 3.1; Flags: Precursor^38.46%	K05387|GRIP|http://www.genome.jp/dbget-bin/www_bget?ko:K05387	GO:0005262^calcium channel activity^molecular_function;GO:0008066^glutamate receptor activity^molecular_function;GO:0004970^ionotropic glutamate receptor activity^molecular_function;GO:0006816^calcium ion transport^biological_process;GO:0019722^calcium-mediated signaling^biological_process;GO:0071230^cellular response to amino acid stimulus^biological_process;GO:0016021^integral component of memb…	NA	PF00497.19^Bacterial extracellular solute-binding proteins, family 3	NA	NA	o90-112i
g31841_i0	XP_020974321.1^VAMP-like protein YKT61 isoform X2^66.91%	Q9ZRD6.1^RecName: Full=VAMP-like protein YKT61; Short=AtYKT61; AltName: Full=Geranylgeranylated protein 1; Short=AtGP1; Flags: Precursor^66.17%	K08516|YKT6|http://www.genome.jp/dbget-bin/www_bget?ko:K08516	GO:0015031^protein transport^biological_process;GO:0016192^vesicle-mediated transport^biological_process;GO:0016021^integral component of membrane^cellular_component;GO:0005886^plasma membrane^cellular_component	COG5143|KOG0861^VAMP-like protein^U	PF13774.5^Regulated-SNARE-like domain	NA	NA	NA
g33960_i0	ABK24167.1^unknown^82.07%	Q9FJ98.1^RecName: Full=DNA-directed RNA polymerases II, IV and V subunit 6A; AltName: Full=RNA polymerase Rpb6^68.28%	K03014|RPB6, POLR2F|http://www.genome.jp/dbget-bin/www_bget?ko:K03014	GO:0003677^DNA binding^molecular_function;GO:0003899^DNA-directed 5'-3' RNA polymerase activity^molecular_function;GO:0006360^transcription by RNA polymerase I^biological_process;GO:0006366^transcription by RNA polymerase II^biological_process;GO:0006383^transcription by RNA polymerase III^biological_process;GO:0005736^RNA polymerase I complex^cellular_component;GO:0005665^RNA polymerase II, core…	COG1758|KOG3405^DNA-directed RNA polymerases I, II, and III^K	PF01192.21^RNA polymerase Rpb6	NA	NA	NA
g115149_i0	NA	NA	NA	NA	NA	PF06679.11^Protein of unknown function (DUF1180)	NA	NA	NA
g14131_i0	AEB39778.1^pentatricopeptide repeat protein 77^36.68%	Q3E6Q1.1^RecName: Full=Pentatricopeptide repeat-containing protein At1g11290, chloroplastic; AltName: Full=Protein CHLORORESPIRATORY REDUCTION 22; Flags: Precursor^32.63%	NA	GO:0004519^endonuclease activity^molecular_function;GO:0008270^zinc ion binding^molecular_function;GO:0016556^mRNA modification^biological_process;GO:0006397^mRNA processing^biological_process;GO:0009451^RNA modification^biological_process;GO:0009507^chloroplast^cellular_component	KOG4197^Pentatricopeptide repeat-containing protein^S	PF13041.5^PPR repeat family	NA	NA	NA
g15954_i0	PTQ34557.1^hypothetical protein MARPO_0079s0060^51.01%	Q06136.1^RecName: Full=3-ketodihydrosphingosine reductase; Short=KDS reductase; AltName: Full=3-dehydrosphinganine reductase; AltName: Full=Follicular variant translocation protein 1; Short=FVT-1; AltName: Full=Short chain dehydrogenase/reductase family 35C member 1; Flags: Precursor^30.37%	K04708|E1.1.1.102|http://www.genome.jp/dbget-bin/www_bget?ko:K04708	GO:0047560^3-dehydrosphinganine reductase activity^molecular_function;GO:0006666^3-keto-sphinganine metabolic process^biological_process;GO:0030148^sphingolipid biosynthetic process^biological_process;GO:0005783^endoplasmic reticulum^cellular_component;GO:0005789^endoplasmic reticulum membrane^cellular_component;GO:0005615^extracellular space^cellular_component;GO:0016021^integral component of me…	KOG1210^3-keto-dihydrosphingosine reductase^Q	PF00106.24^short chain dehydrogenase	NA	SignalP-TM	o10-32i45-67o176-198i276-298o313-331i
g20438_i0	KYP76810.1^Retrovirus-related Pol polyprotein from transposon TNT 1-94^47.75%	P10978.1^RecName: Full=Retrovirus-related Pol polyprotein from transposon TNT 1-94; Includes: RecName: Full=Protease; Includes: RecName: Full=Reverse transcriptase; Includes: RecName: Full=Endonuclease^45.98%	NA	GO:0004190^aspartic-type endopeptidase activity^molecular_function;GO:0004519^endonuclease activity^molecular_function;GO:0003676^nucleic acid binding^molecular_function;GO:0003964^RNA-directed DNA polymerase activity^molecular_function;GO:0008270^zinc ion binding^molecular_function;GO:0015074^DNA integration^biological_process;GO:0000943^retrotransposon nucleocapsid^cellular_component	NA	PF07727.13^Reverse transcriptase (RNA-dependent DNA polymerase)	NA	NA	NA
g9991_i0	XP_021742475.1^NADPH-dependent aldehyde reductase 1, chloroplastic-like^68.51%	Q5KTS5.1^RecName: Full=Glucose and ribitol dehydrogenase; AltName: Full=Carrot ABA-induced in somatic embryos 5 protein^66.55%	NA	GO:0016491^oxidoreductase activity^molecular_function	COG1028|KOG0725^Glucose and ribitol^Q	PF13561.5^Enoyl-(Acyl carrier protein) reductase	NA	NA	NA
g89631_i0	XP_024378489.1^poly(A)-specific ribonuclease PARN-like^36.65%	Q9LG26.2^RecName: Full=Poly(A)-specific ribonuclease PARN; AltName: Full=Polyadenylate-specific ribonuclease; Short=AtPARN; AltName: Full=Protein ABA hypersensitive germination 2^37.58%	K01148|PARN|http://www.genome.jp/dbget-bin/www_bget?ko:K01148	GO:0043169^cation binding^molecular_function;GO:0046872^metal ion binding^molecular_function;GO:0004535^poly(A)-specific ribonuclease activity^molecular_function;GO:0003723^RNA binding^molecular_function;GO:0006952^defense response^biological_process;GO:0006397^mRNA processing^biological_process;GO:0009737^response to abscisic acid^biological_process;GO:0006970^response to osmotic stress^biologic…	KOG1990^poly(A)-specific ribonuclease^A	PF04857.19^CAF1 family ribonuclease	NA	NA	NA
g13950_i0	ABK24326.1^unknown^55.62%	Q67ZE1.2^RecName: Full=3beta-hydroxysteroid-dehydrogenase/decarboxylase isoform 2; Short=At3BETAHSD/D2; AltName: Full=4alpha-carboxysterol-C3-dehydrogenase/C4-decarboxylase isoform 1-2; AltName: Full=Reticulon-like protein B19; Short=AtRTNLB19; AltName: Full=Sterol-4-alpha-carboxylate 3-dehydrogenase 2, decarboxylating^50.0%	K07748|E1.1.1.170, NSDHL, ERG26|http://www.genome.jp/dbget-bin/www_bget?ko:K07748	GO:0003854^3-beta-hydroxy-delta5-steroid dehydrogenase activity^molecular_function;GO:0103066^4alpha-carboxy-4beta-methyl-5alpha-cholesta-8-en-3beta-ol:NAD(P)+ 3-oxidoreductase (decarboxylating) activity^molecular_function;GO:0103067^4alpha-carboxy-5alpha-cholesta-8-en-3beta-ol:NAD(P)+ 3-dehydrogenase (decarboxylating) activity^molecular_function;GO:0016491^oxidoreductase activity^molecular_funct…	COG0451|KOG1430^3beta-hydroxysteroid-dehydrogenase decarboxylase isoform^G	PF01073.18^3-beta hydroxysteroid dehydrogenase/isomerase family	NA	NA	o395-417i422-441o504-526i
g8283_i0	PTQ39739.1^hypothetical protein MARPO_0043s0013^42.18%	Q05964.1^RecName: Full=Naringenin,2-oxoglutarate 3-dioxygenase; AltName: Full=FHT; AltName: Full=Flavanone-3-hydroxylase; Short=F3H^33.8%	NA	GO:0031418^L-ascorbic acid binding^molecular_function;GO:0046872^metal ion binding^molecular_function;GO:0045486^naringenin 3-dioxygenase activity^molecular_function;GO:0009813^flavonoid biosynthetic process^biological_process	COG3491|KOG0143^S-norcoclaurine synthase 1-like^Q	PF14226.5^non-haem dioxygenase in morphine synthesis N-terminal	NA	NA	NA
g41920_i0	NA	NA	NA	NA	NA	NA	NA	SignalP-TM	NA
g45249_i0	NA	NA	NA	NA	NA	PF03732.16^Retrotransposon gag protein	NA	NA	NA
g4664_i0	BAF79953.1^receptor-like kinase^54.43%	Q9SA72.1^RecName: Full=Probable receptor-like protein kinase At1g30570; Flags: Precursor^42.86%	NA	GO:0005524^ATP binding^molecular_function;GO:0004672^protein kinase activity^molecular_function;GO:0004674^protein serine/threonine kinase activity^molecular_function;GO:0046777^protein autophosphorylation^biological_process;GO:0009741^response to brassinosteroid^biological_process;GO:0009826^unidimensional cell growth^biological_process;GO:0016021^integral component of membrane^cellular_componen…	COG0515|KOG1187^kinase family^T	PF07714.16^Protein tyrosine kinase	NA	NA	o109-131i
g5992_i0	RWR89431.1^EF-hand domain-containing protein^52.43%	Q8S8S2.1^RecName: Full=Lysophospholipid acyltransferase LPEAT2; AltName: Full=Lysophosphatidylethanolamine acyltransferase 2; Short=AtLPEAT2^50.27%	K13510|LPCAT1_2|http://www.genome.jp/dbget-bin/www_bget?ko:K13510	GO:0005509^calcium ion binding^molecular_function;GO:0071618^lysophosphatidylethanolamine acyltransferase activity^molecular_function;GO:0050200^plasmalogen synthase activity^molecular_function;GO:0008654^phospholipid biosynthetic process^biological_process;GO:0006644^phospholipid metabolic process^biological_process;GO:0000038^very long-chain fatty acid metabolic process^biological_process;GO:00…	COG0204|KOG2898^Acyltransferase^I	PF01553.20^Acyltransferase	NA	NA	o154-176i193-212o
g18417_i0	PIN11312.1^hypothetical protein CDL12_16093^27.29%	P0CD63.1^RecName: Full=J domain-containing protein DDB_G0295729^24.39%	NA	GO:0030544^Hsp70 protein binding^molecular_function;GO:0071218^cellular response to misfolded protein^biological_process;GO:0051085^chaperone cofactor-dependent protein refolding^biological_process;GO:0030433^ubiquitin-dependent ERAD pathway^biological_process;GO:0005789^endoplasmic reticulum membrane^cellular_component	COG0484^dnaJ domain containing protein, expressed^O	PF11926.7^Domain of unknown function (DUF3444)	NA	NA	NA
g40081_i0	XP_002970027.2^1,2-dihydroxy-3-keto-5-methylthiopentene dioxygenase^55.25%	Q10RE5.1^RecName: Full=1,2-dihydroxy-3-keto-5-methylthiopentene dioxygenase 2; AltName: Full=Acireductone dioxygenase (Fe(2+)-requiring) 2; Short=ARD 2; Short=Fe-ARD 2; AltName: Full=Submergence-induced protein 2A >A2XCT8.2 RecName: Full=1,2-dihydroxy-3-keto-5-methylthiopentene dioxygenase 2; AltName: Full=Acireductone dioxygenase (Fe(2+)-requiring) 2; Short=ARD 2; Short=Fe-ARD 2; AltName: Full=S…	K08967|mtnD, mtnZ, ADI1|http://www.genome.jp/dbget-bin/www_bget?ko:K08967	GO:0010309^acireductone dioxygenase [iron(II)-requiring] activity^molecular_function;GO:0005506^iron ion binding^molecular_function;GO:0019509^L-methionine salvage from methylthioadenosine^biological_process;GO:0006555^methionine metabolic process^biological_process;GO:0005737^cytoplasm^cellular_component;GO:0005634^nucleus^cellular_component	COG1791|KOG2107^Catalyzes the formation of formate and 2-keto-4- methylthiobutyrate (KMTB) from 1,2-dihydroxy-3-keto-5- methylthiopentene (DHK-MTPene) (By similarity)^K	PF03079.13^ARD/ARD' family	NA	NA	NA
g10656_i0	XP_024360464.1^uncharacterized protein LOC112274872^47.65%	Q9FHB2.1^RecName: Full=Putative B3 domain-containing protein At5g58280^42.15%	NA	GO:0003677^DNA binding^molecular_function;GO:0005634^nucleus^cellular_component	NA	PF02362.20^B3 DNA binding domain	NA	NA	NA
g16931_i0	NA	NA	NA	NA	NA	NA	NA	SignalP-TM	i117-139o
g77646_i0	XP_009365926.1^PREDICTED: uncharacterized protein LOC103955743^36.47%	NA	NA	NA	NA	PF04937.14^Protein of unknown function (DUF 659)	NA	NA	NA
g2490_i0	EFJ05593.1^hypothetical protein SELMODRAFT_136926, partial^67.18%	C5Z7K4.1^RecName: Full=Alanine--tRNA ligase, chloroplastic/mitochondrial; AltName: Full=Alanyl-tRNA synthetase; Short=AlaRS; Flags: Precursor^61.58%	K01872|AARS, alaS|http://www.genome.jp/dbget-bin/www_bget?ko:K01872	GO:0004813^alanine-tRNA ligase activity^molecular_function;GO:0005524^ATP binding^molecular_function;GO:0000049^tRNA binding^molecular_function;GO:0008270^zinc ion binding^molecular_function;GO:0006419^alanyl-tRNA aminoacylation^biological_process;GO:0009507^chloroplast^cellular_component;GO:0005739^mitochondrion^cellular_component	COG0013|KOG0188^Catalyzes the attachment of alanine to tRNA(Ala) in a two-step reaction alanine is first activated by ATP to form Ala- AMP and then transferred to the acceptor end of tRNA(Ala). Also edits incorrectly charged tRNA(Ala) via its editing domain (By similarity)^J	PF01411.18^tRNA synthetases class II (A)	NA	NA	NA
g52432_i0	ABK21978.1^unknown^67.89%	Q0DKF1.1^RecName: Full=Thioredoxin H4-2; Short=OsTrxh4-2; AltName: Full=OsTrx18^54.13%	K03671|trxA|http://www.genome.jp/dbget-bin/www_bget?ko:K03671	GO:0015035^protein disulfide oxidoreductase activity^molecular_function;GO:0045454^cell redox homeostasis^biological_process;GO:0006662^glycerol ether metabolic process^biological_process;GO:0005737^cytoplasm^cellular_component	COG0526|KOG0907^Thioredoxin^O	PF00085.19^Thioredoxin	NA	NA	NA
g25372_i0	WP_129259295.1^hypothetical protein^85.31%	NA	NA	NA	NA	PF03732.16^Retrotransposon gag protein	NA	NA	NA
g24716_i0	GAX84947.1^hypothetical protein CEUSTIGMA_g12368.t1^59.67%	Q9C5Z1.1^RecName: Full=Eukaryotic translation initiation factor 3 subunit B; Short=eIF3b; AltName: Full=eIF-3-eta; AltName: Full=eIF3 p110; AltName: Full=p82^52.92%	K03253|EIF3B|http://www.genome.jp/dbget-bin/www_bget?ko:K03253	GO:0003743^translation initiation factor activity^molecular_function;GO:0031369^translation initiation factor binding^molecular_function;GO:0001732^formation of cytoplasmic translation initiation complex^biological_process;GO:0006413^translational initiation^biological_process;GO:0016282^eukaryotic 43S preinitiation complex^cellular_component;GO:0033290^eukaryotic 48S preinitiation complex^cellul…	COG5354|KOG2314^Component of the eukaryotic translation initiation factor 3 (eIF-3) complex, which is involved in protein synthesis and, together with other initiation factors, stimulates binding of mRNA and methionyl-tRNAi to the 40S ribosome (By similarity)^J	PF08662.10^Eukaryotic translation initiation factor eIF2A	NA	NA	NA
g9140_i0	XP_009846822.1^hypothetical protein H257_19374^26.13%	NA	NA	NA	COG2801|KOG0017^Retrotransposon protein^C	PF14223.5^gag-polypeptide of LTR copia-type	NA	NA	NA
g99999_i0	CDW59706.1^Ribosom S12 S23 domain containing protein^73.05%	P90707.1^RecName: Full=40S ribosomal protein S23^73.05%	K02973|RP-S23e, RPS23|http://www.genome.jp/dbget-bin/www_bget?ko:K02973	GO:0003735^structural constituent of ribosome^molecular_function;GO:0002181^cytoplasmic translation^biological_process;GO:0022627^cytosolic small ribosomal subunit^cellular_component;GO:0042788^polysomal ribosome^cellular_component;GO:0005791^rough endoplasmic reticulum^cellular_component	COG0048|KOG1749^Ribosomal protein S23^J	PF00164.24^Ribosomal protein S12/S23	NA	NA	NA
g19608_i0	PTQ32086.1^hypothetical protein MARPO_0103s0054^56.9%	Q941B6.2^RecName: Full=Probable ubiquitin-conjugating enzyme E2 37; AltName: Full=E2 ubiquitin-conjugating enzyme 37; AltName: Full=Ubiquitin carrier protein 37^52.45%	K13960|UBE2T, HSPC150|http://www.genome.jp/dbget-bin/www_bget?ko:K13960	GO:0005524^ATP binding^molecular_function;GO:0061631^ubiquitin conjugating enzyme activity^molecular_function;GO:0006974^cellular response to DNA damage stimulus^biological_process;GO:0005634^nucleus^cellular_component	COG5078|KOG0417^Ubiquitin-conjugating enzyme^O	PF00179.25^Ubiquitin-conjugating enzyme	NA	NA	NA
g26722_i0	XP_024525978.1^uncharacterized protein LOC112344817^31.46%	Q7T6Y2.2^RecName: Full=Putative serine/threonine-protein kinase/receptor R831; Flags: Precursor^29.51%	NA	GO:0005524^ATP binding^molecular_function;GO:0016849^phosphorus-oxygen lyase activity^molecular_function;GO:0004674^protein serine/threonine kinase activity^molecular_function;GO:0009190^cyclic nucleotide biosynthetic process^biological_process;GO:0035556^intracellular signal transduction^biological_process;GO:0016021^integral component of membrane^cellular_component	COG4886^STYKc^T	PF00069.24^Protein kinase domain	NA	NA	NA
g16088_i0	ADE77049.1^unknown^76.47%	Q1G3L1.1^RecName: Full=Probable mitochondrial import inner membrane translocase subunit TIM21; AltName: Full=Protein SEGREGATION DISTORTION 3; Flags: Precursor^71.25%	K17796|TIM21|http://www.genome.jp/dbget-bin/www_bget?ko:K17796	GO:0030150^protein import into mitochondrial matrix^biological_process;GO:0090351^seedling development^biological_process;GO:0016021^integral component of membrane^cellular_component;GO:0005739^mitochondrion^cellular_component;GO:0005744^TIM23 mitochondrial import inner membrane translocase complex^cellular_component	NA	PF08294.10^TIM21	NA	SignalP-TM	i36-58o
g37120_i0	NA	NA	NA	NA	NA	PF08263.11^Leucine rich repeat N-terminal domain	NA	NA	NA
g17788_i0	RRT79385.1^hypothetical protein B296_00023893, partial^71.83%	Q8H0W3.1^RecName: Full=Protein REVEILLE 6^87.63%	NA	GO:0003677^DNA binding^molecular_function;GO:0003700^DNA-binding transcription factor activity^molecular_function;GO:0042752^regulation of circadian rhythm^biological_process;GO:0009737^response to abscisic acid^biological_process;GO:0046686^response to cadmium ion^biological_process;GO:0009723^response to ethylene^biological_process;GO:0009739^response to gibberellin^biological_process;GO:000975…	NA	PF00249.30^Myb-like DNA-binding domain	NA	NA	NA
g96900_i0	NA	NA	NA	NA	NA	PF03581.12^Herpesvirus UL33-like protein	NA	NA	NA
g67181_i0	NA	NA	NA	NA	NA	PF10561.8^Uncharacterised protein family UPF0565	NA	NA	NA
g43935_i0	XP_023002981.1^uncharacterized protein LOC111496728^44.05%	NA	NA	NA	NA	NA	NA	NA	NA
g8691_i0	PNR49839.1^hypothetical protein PHYPA_011735^57.72%	NA	NA	NA	COG2013^conserved protein^S	PF01987.16^Mitochondrial biogenesis AIM24	NA	NA	NA
g4040_i0	XP_011040663.1^PREDICTED: boron transporter 1^79.92%	Q9M1P7.1^RecName: Full=Probable boron transporter 2^78.91%	NA	GO:0015301^anion:anion antiporter activity^molecular_function;GO:0080139^borate efflux transmembrane transporter activity^molecular_function;GO:0005452^inorganic anion exchanger activity^molecular_function;GO:0046713^borate transport^biological_process;GO:0051453^regulation of intracellular pH^biological_process;GO:0048364^root development^biological_process;GO:0005887^integral component of plasm…	KOG1172^HCO3- transporter family^P	PF00955.20^HCO3- transporter family	NA	SignalP-TM	o30-52i65-87o127-146i172-194o
g41429_i0	EFJ07377.1^hypothetical protein SELMODRAFT_429904^52.83%	NA	NA	NA	NA	PF04520.12^Senescence regulator	NA	NA	NA
g35061_i0	NA	NA	NA	NA	NA	PF12143.7^Protein of unknown function (DUF_B2219)	NA	NA	NA
g19318_i0	EFJ31428.1^hypothetical protein SELMODRAFT_87886, partial^86.19%	NA	NA	NA	NA	PF02481.14^DNA recombination-mediator protein A	NA	NA	NA
g19873_i0	XP_026660250.1^OTU domain-containing protein 4 isoform X6^46.38%	Q5T2D3.1^RecName: Full=OTU domain-containing protein 3^35.82%	K13717|OTUD3|http://www.genome.jp/dbget-bin/www_bget?ko:K13717	GO:0004843^thiol-dependent ubiquitin-specific protease activity^molecular_function;GO:0036459^thiol-dependent ubiquitinyl hydrolase activity^molecular_function;GO:0051898^negative regulation of protein kinase B signaling^biological_process;GO:0016579^protein deubiquitination^biological_process;GO:0035871^protein K11-linked deubiquitination^biological_process;GO:1990167^protein K27-linked deubiqui…	NA	PF02338.18^OTU-like cysteine protease	NA	NA	NA
g28256_i0	XP_025982846.1^uncharacterized protein LOC113000424^38.64%	NA	NA	NA	COG4886|KOG4658^NB-ARC domain^T	PF04937.14^Protein of unknown function (DUF 659)	NA	NA	NA
g24292_i0	XP_024392064.1^ATP-dependent Clp protease proteolytic subunit-related protein 3, chloroplastic-like^77.78%	Q8L770.1^RecName: Full=ATP-dependent Clp protease proteolytic subunit-related protein 3, chloroplastic; Short=ClpR3; AltName: Full=nClpP8; Flags: Precursor^56.2%	NA	GO:0004176^ATP-dependent peptidase activity^molecular_function;GO:0051117^ATPase binding^molecular_function;GO:0004252^serine-type endopeptidase activity^molecular_function;GO:0006515^protein quality control for misfolded or incompletely synthesized proteins^biological_process;GO:0009507^chloroplast^cellular_component;GO:0009368^endopeptidase Clp complex^cellular_component	COG0740|KOG0840^ATP-dependent Clp protease proteolytic subunit^O	PF00574.22^Clp protease	NA	NA	NA
g7369_i0	PNR54020.1^hypothetical protein PHYPA_007696^33.44%	Q3E6Q1.1^RecName: Full=Pentatricopeptide repeat-containing protein At1g11290, chloroplastic; AltName: Full=Protein CHLORORESPIRATORY REDUCTION 22; Flags: Precursor^29.39%	NA	GO:0004519^endonuclease activity^molecular_function;GO:0008270^zinc ion binding^molecular_function;GO:0016556^mRNA modification^biological_process;GO:0006397^mRNA processing^biological_process;GO:0009451^RNA modification^biological_process;GO:0009507^chloroplast^cellular_component	KOG4197^Pentatricopeptide repeat-containing protein^S	PF13041.5^PPR repeat family	NA	NA	NA
g21110_i0	ADE77871.1^unknown^66.22%	Q7DNC3.1^RecName: Full=Mitochondrial phosphate carrier protein 1, mitochondrial; AltName: Full=Mitochondrial phosphate transporter 1; Short=MPT1; AltName: Full=Phosphate transporter 3;3^60.88%	K15102|SLC25A3, PHC, PIC|http://www.genome.jp/dbget-bin/www_bget?ko:K15102	GO:0005315^inorganic phosphate transmembrane transporter activity^molecular_function;GO:0035435^phosphate ion transmembrane transport^biological_process;GO:0009651^response to salt stress^biological_process;GO:0031305^integral component of mitochondrial inner membrane^cellular_component	KOG0767^Mitochondrial carrier protein^C	PF00153.26^Mitochondrial carrier protein	NA	SignalP-TM	NA
g14299_i0	XP_024381614.1^nudix hydrolase 16, mitochondrial-like isoform X1^57.98%	Q9LHK1.1^RecName: Full=Nudix hydrolase 16, mitochondrial; Short=AtNUDT16; Flags: Precursor^56.96%	K07766|E3.6.1.52|http://www.genome.jp/dbget-bin/www_bget?ko:K07766	GO:0016787^hydrolase activity^molecular_function;GO:0046872^metal ion binding^molecular_function;GO:0005737^cytoplasm^cellular_component;GO:0005739^mitochondrion^cellular_component;GO:0005634^nucleus^cellular_component	COG0494|KOG2839^Nudix hydrolase^T	PF00293.27^NUDIX domain	NA	NA	NA
g22171_i0	ABK23715.1^unknown^92.45%	Q9FKI4.1^RecName: Full=N-terminal acetyltransferase A complex catalytic subunit NAA10; Short=AtNAA10^87.66%	K00670|E2.3.1.88|http://www.genome.jp/dbget-bin/www_bget?ko:K00670	GO:0008080^N-acetyltransferase activity^molecular_function;GO:1990190^peptide-glutamate-N-acetyltransferase activity^molecular_function;GO:1990189^peptide-serine-N-acetyltransferase activity^molecular_function;GO:0009793^embryo development ending in seed dormancy^biological_process;GO:0018002^N-terminal peptidyl-glutamic acid acetylation^biological_process;GO:0017198^N-terminal peptidyl-serine ac…	COG0456|KOG3235^FR47-like protein^S	PF00583.24^Acetyltransferase (GNAT) family	GT68	NA	NA
g22576_i0	ERM95848.1^hypothetical protein AMTR_s00060p00101960^45.1%	NA	NA	NA	KOG1337^SET domain-containing protein^S	PF09273.10^Rubisco LSMT substrate-binding	NA	NA	NA
g22431_i0	XP_024388245.1^splicing factor-like protein 1^80.13%	Q9LU44.1^RecName: Full=Splicing factor-like protein 1; Short=AtSF1; Short=SF1 homolog protein^73.72%	K13095|SF1|http://www.genome.jp/dbget-bin/www_bget?ko:K13095	GO:0003723^RNA binding^molecular_function;GO:0008270^zinc ion binding^molecular_function;GO:0009738^abscisic acid-activated signaling pathway^biological_process;GO:0006397^mRNA processing^biological_process;GO:0009737^response to abscisic acid^biological_process;GO:0008380^RNA splicing^biological_process;GO:0005634^nucleus^cellular_component;GO:0005681^spliceosomal complex^cellular_component	COG5176|KOG0119^KH domain^A	PF16866.4^PHD-finger	NA	NA	NA
g71573_i0	XP_024519589.1^sorbitol dehydrogenase^78.05%	Q9FJ95.1^RecName: Full=Sorbitol dehydrogenase; AltName: Full=L-iditol 2-dehydrogenase^79.75%	K00008|SORD, gutB|http://www.genome.jp/dbget-bin/www_bget?ko:K00008	GO:0003939^L-iditol 2-dehydrogenase activity^molecular_function;GO:0008270^zinc ion binding^molecular_function;GO:0005737^cytoplasm^cellular_component;GO:0005829^cytosol^cellular_component;GO:0031966^mitochondrial membrane^cellular_component;GO:0005886^plasma membrane^cellular_component;GO:0009506^plasmodesma^cellular_component	COG1063|KOG0024^Alcohol dehydrogenase GroES-like domain^Q	PF08240.11^Alcohol dehydrogenase GroES-like domain	NA	NA	NA
g3819_i0	XP_002988432.2^kinesin-like protein KIN-7O isoform X2^48.15%	B9G3M6.2^RecName: Full=Kinesin-like protein KIN-7I^62.68%	K11498|CENPE|http://www.genome.jp/dbget-bin/www_bget?ko:K11498	GO:0005524^ATP binding^molecular_function;GO:0016887^ATPase activity^molecular_function;GO:0008017^microtubule binding^molecular_function;GO:0003777^microtubule motor activity^molecular_function;GO:0007018^microtubule-based movement^biological_process;GO:0005871^kinesin complex^cellular_component;GO:0005874^microtubule^cellular_component	COG5059|KOG0242^KISc^Z	PF00225.22^Kinesin motor domain	NA	NA	NA
g6183_i0	ERN10969.1^hypothetical protein AMTR_s00160p00017250^62.41%	Q9FN37.1^RecName: Full=Phytosulfokine receptor 2; Short=AtPSKR2; AltName: Full=Phytosulfokine LRR receptor kinase 2; Flags: Precursor^59.95%	NA	GO:0005524^ATP binding^molecular_function;GO:0001653^peptide receptor activity^molecular_function;GO:0004674^protein serine/threonine kinase activity^molecular_function;GO:0046777^protein autophosphorylation^biological_process;GO:0009507^chloroplast^cellular_component;GO:0016021^integral component of membrane^cellular_component;GO:0005886^plasma membrane^cellular_component	COG0515|COG4886^receptor^T	PF13855.5^Leucine rich repeat	NA	SignalP-TM	o702-724i
g49808_i0	RYA37727.1^hypothetical protein DD606_26230^34.67%	NA	NA	NA	NA	NA	NA	NA	NA
g2286_i0	XP_021637808.1^protein HASTY 1^42.21%	Q0WP44.1^RecName: Full=Protein HASTY 1; AltName: Full=Protein HASTY^38.67%	K14289|XPO5|http://www.genome.jp/dbget-bin/www_bget?ko:K14289	GO:0005049^nuclear export signal receptor activity^molecular_function;GO:0031047^gene silencing by RNA^biological_process;GO:0009965^leaf morphogenesis^biological_process;GO:0061716^miRNA export from nucleus^biological_process;GO:0009910^negative regulation of flower development^biological_process;GO:0009944^polarity specification of adaxial/abaxial axis^biological_process;GO:0046825^regulation o…	COG5101|KOG2020^Exportin 1-like protein^UY	PF08389.11^Exportin 1-like protein	NA	NA	NA
g24816_i0	XP_021742036.1^phytoene synthase 2, chloroplastic^63.56%	Q5Z5B7.1^RecName: Full=Phytoene synthase 1, chloroplastic; Short=OsPSY1; Flags: Precursor^58.14%	K02291|crtB|http://www.genome.jp/dbget-bin/www_bget?ko:K02291	GO:0004310^farnesyl-diphosphate farnesyltransferase activity^molecular_function;GO:0016767^geranylgeranyl-diphosphate geranylgeranyltransferase activity^molecular_function;GO:0046905^phytoene synthase activity^molecular_function;GO:0051996^squalene synthase activity^molecular_function;GO:0016117^carotenoid biosynthetic process^biological_process;GO:0006696^ergosterol biosynthetic process^biologic…	COG1562|KOG1459^Phytoene synthase^I	PF00494.18^Squalene/phytoene synthase	NA	SignalP-TM	i2-24o
g12873_i0	OAE34069.1^hypothetical protein AXG93_4280s1180^49.7%	Q8IXQ4.1^RecName: Full=GPALPP motifs-containing protein 1; AltName: Full=Lipopolysaccharide-specific response protein 7^32.43%	NA	NA	COG0484|KOG0714|KOG4188^Protein of unknown function (DUF3752)^O	PF12572.7^Protein of unknown function (DUF3752)	NA	NA	NA
g5747_i0	XP_006846558.1^mRNA-capping enzyme isoform X1^64.19%	Q6C783.1^RecName: Full=mRNA-capping enzyme subunit alpha; AltName: Full=GTP--RNA guanylyltransferase; Short=GTase; AltName: Full=mRNA guanylyltransferase^29.6%	K13917|RNGTT|http://www.genome.jp/dbget-bin/www_bget?ko:K13917	GO:0005525^GTP binding^molecular_function;GO:0004484^mRNA guanylyltransferase activity^molecular_function;GO:0006370^7-methylguanosine mRNA capping^biological_process;GO:0031533^mRNA cap methyltransferase complex^cellular_component	COG5226|KOG2386^mRNA-capping enzyme-like^A	PF01331.18^mRNA capping enzyme, catalytic domain	NA	NA	NA
g75735_i0	NA	NA	NA	NA	NA	PF05957.12^Bacterial protein of unknown function (DUF883)	NA	NA	NA
g7474_i0	ABK26306.1^unknown^57.58%	NA	NA	NA	NA	PF05421.10^Protein of unknown function (DUF751)	NA	NA	i93-115o130-152i159-181o
g3424_i0	OAE21361.1^hypothetical protein AXG93_891s1090^33.29%	NA	NA	NA	NA	NA	NA	NA	o661-683i
g61466_i0	RYA67266.1^hypothetical protein DD598_28985, partial^62.71%	NA	NA	NA	NA	NA	NA	NA	NA
g50250_i0	AAP36352.1^Homo sapiens superoxide dismutase 2, mitochondrial, partial^100.0%	P04179.3^RecName: Full=Superoxide dismutase^100.0%	K04564|SOD2|http://www.genome.jp/dbget-bin/www_bget?ko:K04564	GO:0042802^identical protein binding^molecular_function;GO:0030145^manganese ion binding^molecular_function;GO:0046872^metal ion binding^molecular_function;GO:0004784^superoxide dismutase activity^molecular_function;GO:0003069^acetylcholine-mediated vasodilation involved in regulation of systemic arterial blood pressure^biological_process;GO:0001315^age-dependent response to reactive oxygen speci…	COG0605|KOG0876^Destroys radicals which are normally produced within the cells and which are toxic to biological systems (By similarity)^P	PF02777.17^Iron/manganese superoxide dismutases, C-terminal domain	NA	NA	NA
g5996_i0	XP_002976807.1^alternative NAD(P)H-ubiquinone oxidoreductase C1, chloroplastic/mitochondrial^50.51%	Q8GXR9.2^RecName: Full=Alternative NAD(P)H-ubiquinone oxidoreductase C1, chloroplastic/mitochondrial; AltName: Full=Alternative NADH dehydrogenase NDC1; AltName: Full=Demethylphylloquinone reductase NDC1; AltName: Full=NADH:ubiquinone reductase (non-electrogenic) NDC1; Flags: Precursor^49.47%	K17872|ndh2|http://www.genome.jp/dbget-bin/www_bget?ko:K17872	GO:0016491^oxidoreductase activity^molecular_function;GO:0071482^cellular response to light stimulus^biological_process;GO:0055114^oxidation-reduction process^biological_process;GO:0009507^chloroplast^cellular_component;GO:0005743^mitochondrial inner membrane^cellular_component;GO:0005739^mitochondrion^cellular_component;GO:0010287^plastoglobule^cellular_component	COG1252^NADH dehydrogenase^C	PF07992.13^Pyridine nucleotide-disulphide oxidoreductase	AA3	NA	NA
g21368_i0	OAE23869.1^hypothetical protein AXG93_3042s1110^47.8%	Q40541.1^RecName: Full=Mitogen-activated protein kinase kinase kinase NPK1; AltName: Full=Nicotiana protein kinase 1^40.33%	NA	GO:0005524^ATP binding^molecular_function;GO:0004709^MAP kinase kinase kinase activity^molecular_function;GO:0000919^cell plate assembly^biological_process;GO:0006952^defense response^biological_process;GO:0005856^cytoskeleton^cellular_component;GO:0005634^nucleus^cellular_component;GO:0009524^phragmoplast^cellular_component	KOG0198^Mitogen-activated protein kinase kinase kinase^T	PF00069.24^Protein kinase domain	NA	SignalP-TM	NA
g30691_i0	XP_024533471.1^protein DGS1, mitochondrial^42.14%	NA	K18158|NCA2|http://www.genome.jp/dbget-bin/www_bget?ko:K18158	NA	NA	NA	NA	NA	NA
g54879_i0	RYA47095.1^hypothetical protein DD606_23800, partial^37.81%	NA	K05658|ABCB1|http://www.genome.jp/dbget-bin/www_bget?ko:K05658	NA	COG2801|KOG0017^ZnF_C2HC^L	PF00098.22^Zinc knuckle	NA	NA	NA
g27721_i0	GAQ84888.1^hypothetical protein KFL_002110010^32.24%	NA	NA	NA	NA	PF13837.5^Myb/SANT-like DNA-binding domain	NA	NA	NA
g60154_i0	WP_019484018.1^MULTISPECIES: aldehyde dehydrogenase family protein^44.0%	NA	K00128|E1.2.1.3|http://www.genome.jp/dbget-bin/www_bget?ko:K00128	NA	NA	PF00171.21^Aldehyde dehydrogenase family	NA	NA	NA
g35375_i0	AWU46643.1^class 2 KNOX protein^98.71%	O04136.1^RecName: Full=Homeobox protein knotted-1-like 3; AltName: Full=KNAP3^81.29%	NA	GO:0003677^DNA binding^molecular_function;GO:0006355^regulation of transcription, DNA-templated^biological_process;GO:0005634^nucleus^cellular_component	KOG0773^Homeobox protein knotted-1-like^K	PF05920.10^Homeobox KN domain	NA	NA	NA
g79497_i0	NA	NA	NA	NA	NA	NA	NA	SignalP-TM	NA
g29820_i0	NA	NA	NA	NA	NA	PF09489.9^Probable cobalt transporter subunit (CbtB)	NA	SignalP-TM	o20-42i63-85o
g48691_i0	XP_021599712.1^MOB kinase activator-like 1B^94.81%	Q9FHI1.1^RecName: Full=MOB kinase activator-like 1A; AltName: Full=Mob1 homolog 1A; AltName: Full=Mps one binder kinase activator-like 1A^89.61%	K06685|MOB1, Mats|http://www.genome.jp/dbget-bin/www_bget?ko:K06685	GO:0046872^metal ion binding^molecular_function;GO:0009734^auxin-activated signaling pathway^biological_process;GO:0051301^cell division^biological_process;GO:0008283^cell population proliferation^biological_process;GO:0009553^embryo sac development^biological_process;GO:0048229^gametophyte development^biological_process;GO:0009554^megasporogenesis^biological_process;GO:0009556^microsporogenesis^…	KOG0440^Mps one binder kinase activator-like^D	PF03637.16^Mob1/phocein family	NA	NA	NA
g8626_i0	XP_006842347.1^zinc finger protein BRUTUS^41.82%	Q8LPQ5.1^RecName: Full=Zinc finger protein BRUTUS; AltName: Full=Protein EMBRYO DEFECTIVE 2454^40.15%	K16276|K16276, BTS|http://www.genome.jp/dbget-bin/www_bget?ko:K16276	GO:0005506^iron ion binding^molecular_function;GO:0016874^ligase activity^molecular_function;GO:0061630^ubiquitin protein ligase activity^molecular_function;GO:0008270^zinc ion binding^molecular_function;GO:0010106^cellular response to iron ion starvation^biological_process;GO:0060586^multicellular organismal iron ion homeostasis^biological_process;GO:0016567^protein ubiquitination^biological_pro…	KOG1940^CHY zinc finger^O	PF01814.22^Hemerythrin HHE cation binding domain	NA	NA	NA
g20707_i0	WP_102183407.1^RNA 3'-phosphate cyclase^56.9%	B2IWJ8.1^RecName: Full=RNA 3'-terminal phosphate cyclase; Short=RNA cyclase; Short=RNA-3'-phosphate cyclase^55.78%	K01974|RTCA, rtcA|http://www.genome.jp/dbget-bin/www_bget?ko:K01974	GO:0005524^ATP binding^molecular_function;GO:0003963^RNA-3'-phosphate cyclase activity^molecular_function;GO:0006396^RNA processing^biological_process;GO:0005737^cytoplasm^cellular_component	COG0430^Catalyzes the conversion of 3'-phosphate to a 2',3'- cyclic phosphodiester at the end of RNA. The mechanism of action of the enzyme occurs in 3 steps (A) adenylation of the enzyme by ATP^A	PF01137.20^RNA 3'-terminal phosphate cyclase	NA	NA	NA
g8837_i0	XP_022982665.1^histone-lysine N-methyltransferase, H3 lysine-9 specific SUVH4 isoform X1^54.6%	Q8GZB6.2^RecName: Full=Histone-lysine N-methyltransferase, H3 lysine-9 specific SUVH4; AltName: Full=Histone H3-K9 methyltransferase 4; Short=H3-K9-HMTase 4; AltName: Full=Protein KRYPTONITE; AltName: Full=Protein SET DOMAIN GROUP 33; AltName: Full=Suppressor of variegation 3-9 homolog protein 4; Short=Su(var)3-9 homolog protein 4^49.46%	K11420|EHMT|http://www.genome.jp/dbget-bin/www_bget?ko:K11420	GO:0010385^double-stranded methylated DNA binding^molecular_function;GO:0046974^histone methyltransferase activity (H3-K9 specific)^molecular_function;GO:0008327^methyl-CpG binding^molecular_function;GO:0010428^methyl-CpNpG binding^molecular_function;GO:0010429^methyl-CpNpN binding^molecular_function;GO:0008270^zinc ion binding^molecular_function;GO:0051567^histone H3-K9 methylation^biological_pr…	COG2940|COG3440|KOG1082^histone-lysine N-methyltransferase, H3 lysine-9 specific^BK	PF02182.16^SAD/SRA domain	NA	NA	NA
g23109_i0	XP_005646620.1^hypothetical protein COCSUDRAFT_24598^74.34%	Q8BKU8.1^RecName: Full=Transmembrane protein 87B; Flags: Precursor^31.88%	NA	GO:0042147^retrograde transport, endosome to Golgi^biological_process;GO:0005829^cytosol^cellular_component;GO:0000139^Golgi membrane^cellular_component;GO:0016021^integral component of membrane^cellular_component	KOG2568^lung seven transmembrane receptor family protein^S	PF06814.12^Lung seven transmembrane receptor	NA	NA	o220-239i246-268o298-320i325-347o352-374i394-416o436-455i
g38205_i0	XP_002973705.2^sulfiredoxin, chloroplastic/mitochondrial^73.68%	Q8GY89.1^RecName: Full=Sulfiredoxin, chloroplastic/mitochondrial; Short=AtSRX; Flags: Precursor^60.83%	K12260|SRX1|http://www.genome.jp/dbget-bin/www_bget?ko:K12260	GO:0005524^ATP binding^molecular_function;GO:0032542^sulfiredoxin activity^molecular_function;GO:0034599^cellular response to oxidative stress^biological_process;GO:0009507^chloroplast^cellular_component;GO:0005739^mitochondrion^cellular_component	COG5119|KOG3388^ParB^L	PF02195.17^ParB-like nuclease domain	NA	NA	NA
g33251_i0	OAE19301.1^hypothetical protein AXG93_1860s1100^46.05%	Q3EBL9.1^RecName: Full=Vacuolar protein-sorting-associated protein 37 homolog 2; Short=AtVPS37-2; AltName: Full=ESCRT-I complex subunit VPS37 homolog 2^38.6%	K12185|VPS37|http://www.genome.jp/dbget-bin/www_bget?ko:K12185	GO:0032509^endosome transport via multivesicular body sorting pathway^biological_process;GO:0006612^protein targeting to membrane^biological_process;GO:0006623^protein targeting to vacuole^biological_process;GO:0043162^ubiquitin-dependent protein catabolic process via the multivesicular body sorting pathway^biological_process;GO:0000813^ESCRT I complex^cellular_component;GO:0043231^intracellular …	KOG3270^modifier of rudimentary protein, expressed^U	PF07200.12^Modifier of rudimentary (Mod(r)) protein	NA	NA	NA
g100786_i0	NA	NA	NA	NA	NA	PF06697.11^Protein of unknown function (DUF1191)	NA	NA	o88-110i
g7825_i0	ABK24296.1^unknown^57.64%	Q66H63.1^RecName: Full=Ganglioside-induced differentiation-associated-protein 2^35.56%	NA	GO:0032526^response to retinoic acid^biological_process	COG2110|KOG2633^protein GDAP2 homolog^BK	PF01661.20^Macro domain	NA	NA	NA
g31150_i0	NA	NA	NA	NA	NA	PF03181.14^BURP domain	NA	NA	NA
g9046_i0	ABR16106.1^unknown^32.78%	Q99383.1^RecName: Full=Nuclear polyadenylated RNA-binding protein 4; AltName: Full=Cleavage factor IB; Short=CFIB^37.93%	K14411|MSI|http://www.genome.jp/dbget-bin/www_bget?ko:K14411	GO:0003729^mRNA binding^molecular_function;GO:0003723^RNA binding^molecular_function;GO:0006378^mRNA polyadenylation^biological_process;GO:0000184^nuclear-transcribed mRNA catabolic process, nonsense-mediated decay^biological_process;GO:0098789^pre-mRNA cleavage required for polyadenylation^biological_process;GO:0072423^response to DNA damage checkpoint signaling^biological_process;GO:0005737^cyt…	COG0724|KOG0118|KOG4205^RNA recognition motif. (a.k.a. RRM, RBD, or RNP domain)^A	PF00076.21^RNA recognition motif. (a.k.a. RRM, RBD, or RNP domain)	NA	NA	NA
g20718_i0	XP_026424050.1^two-component response regulator ORR9-like^56.99%	Q942A1.1^RecName: Full=Two-component response regulator ORR4; AltName: Full=OsRR4 >Q4GZK7.1 RecName: Full=Two-component response regulator ORR4; AltName: Full=Type A response regulator 4; Short=OsRR4^60.93%	K14492|ARR-A|http://www.genome.jp/dbget-bin/www_bget?ko:K14492	GO:0009736^cytokinin-activated signaling pathway^biological_process;GO:0000160^phosphorelay signal transduction system^biological_process;GO:0005634^nucleus^cellular_component	COG5641|KOG1601^two-component response regulator^K	PF00072.23^Response regulator receiver domain	NA	NA	NA
g9933_i0	XP_024367418.1^putative pentatricopeptide repeat-containing protein At5g52630 isoform X1^34.7%	Q9SVP7.2^RecName: Full=Pentatricopeptide repeat-containing protein At4g13650^28.59%	NA	GO:0008270^zinc ion binding^molecular_function;GO:0009451^RNA modification^biological_process	KOG4197^Pentatricopeptide repeat-containing protein^S	PF13041.5^PPR repeat family	NA	NA	NA
g26189_i0	ABK21503.1^unknown^77.63%	Q8LD27.2^RecName: Full=Proteasome subunit beta type-6; AltName: Full=20S proteasome beta subunit A-1; AltName: Full=Proteasome component D; AltName: Full=Proteasome subunit beta type-1; Flags: Precursor^73.33%	K02738|PSMB6|http://www.genome.jp/dbget-bin/www_bget?ko:K02738	GO:0004175^endopeptidase activity^molecular_function;GO:0004298^threonine-type endopeptidase activity^molecular_function;GO:0010498^proteasomal protein catabolic process^biological_process;GO:0010499^proteasomal ubiquitin-independent protein catabolic process^biological_process;GO:0043161^proteasome-mediated ubiquitin-dependent protein catabolic process^biological_process;GO:0005737^cytoplasm^cel…	KOG0174^The proteasome is a multicatalytic proteinase complex which is characterized by its ability to cleave peptides with Arg, Phe, Tyr, Leu, and Glu adjacent to the leaving group at neutral or slightly basic pH. The proteasome has an ATP-dependent proteolytic activity (By similarity)^O	PF00227.25^Proteasome subunit	NA	NA	NA
g35612_i0	PNF15468.1^hypothetical protein B7P43_G17037^25.95%	NA	NA	NA	NA	PF12058.7^Protein of unknown function (DUF3539)	NA	NA	NA
g29214_i0	XP_024385936.1^probable pectinesterase 15^53.33%	Q8VYZ3.1^RecName: Full=Probable pectinesterase 53; Short=PE 53; AltName: Full=Pectin methylesterase 53; Short=AtPME53; Flags: Precursor^53.85%	K01051|E3.1.1.11|http://www.genome.jp/dbget-bin/www_bget?ko:K01051	GO:0045330^aspartyl esterase activity^molecular_function;GO:0030599^pectinesterase activity^molecular_function;GO:0042545^cell wall modification^biological_process;GO:0045490^pectin catabolic process^biological_process;GO:0005618^cell wall^cellular_component;GO:0005737^cytoplasm^cellular_component;GO:0005576^extracellular region^cellular_component	COG4677^pectinesterase^G	PF01095.18^Pectinesterase	CE8	SignalP-TM	i12-34o
[truncated: 31,143 more rows]

## Sheet: Supplementary table S4
Supplementary Table 4. List of genes expressed in half-waterlogging, drought, and rewatering in Adiantum leaves.
[truncated: 7,036 more rows]

[truncated: 1 more sheets: Supplementary table S5 ]
